# Supplementary material for: Full-Length Transcriptome Sequencing and Comparative Transcriptomic Analyses Provide Comprehensive Insight into Molecular Mechanisms of Flavonoid Metabolites Biosynthesis in Styphnolobium japonicum
Source: Genes (Basel). 2024 Mar 3;15(3):329. doi: 10.3390/genes15030329 (PMC10970609; doi:10.3390/genes15030329)
Supplement: Supplementary file 1 [file genes-15-00329-s001.zip]

Archive with 8 entries (8 files):
- Figure S1.png
- Figure S2.png
- Figure S3.pdf
- Figure S4.jpg
- Table S1.xlsx
- Table S2.xlsx
- Table S3.xlsx
- Table S4.xlsx
