# Supplementary material for: Full-Length Transcriptome Sequencing and Comparative Transcriptomic Analyses Provide Comprehensive Insight into Molecular Mechanisms of Flavonoid Metabolites Biosynthesis in Styphnolobium japonicum
Source: Genes (Basel). 2024 Mar 3;15(3):329. doi: 10.3390/genes15030329 (PMC10970609; doi:10.3390/genes15030329)
Supplement: Supplementary file 1 [file genes-15-00329-s001.zip › Table S1.xlsx]

## Sheet: Sheet1
Table S1 The result of clean data of full-length transcriptome.
Sample	Subreads.base.G.	Subreads.number	Average.subreads.length	N50
Flower	53.48	21260942	2516	2608
