# Supplementary material for: Full-Length Transcriptome Sequencing and Comparative Transcriptomic Analyses Provide Comprehensive Insight into Molecular Mechanisms of Flavonoid Metabolites Biosynthesis in Styphnolobium japonicum
Source: Genes (Basel). 2024 Mar 3;15(3):329. doi: 10.3390/genes15030329 (PMC10970609; doi:10.3390/genes15030329)
Supplement: Supplementary file 1 [file genes-15-00329-s001.zip › Table S3.xlsx]

## Sheet: Sheet1
Table S3 The result of FLNC.
Sample	FLNC_number	Min_length	Max_length	Mean_length	N50	Percentage
Flower	525408	50	14927	2443	2546	0.8345
