# Supplementary material for: Full-Length Transcriptome Sequencing and Comparative Transcriptomic Analyses Provide Comprehensive Insight into Molecular Mechanisms of Flavonoid Metabolites Biosynthesis in Styphnolobium japonicum
Source: Genes (Basel). 2024 Mar 3;15(3):329. doi: 10.3390/genes15030329 (PMC10970609; doi:10.3390/genes15030329)
Supplement: Supplementary file 1 [file genes-15-00329-s001.zip › Table S4.xlsx]

## Sheet: Table S4
Table S4: Total of 20 distinct clusters of different gene expression patterns
Gene ID	S1	S2	S3	S4	Clusters
Sj_Unigene_24442	11.32	16.8867	2.54	3.62333	11
Sj_Unigene_30208	10.77	41.12	4.93333	17.5267	7
Sj_Unigene_48563	6.41667	29.8567	90.01	5.31	16
Sj_Unigene_19363	4.22667	3.48333	2.31333	0.973333	2
Sj_Unigene_15652	1.72667	0.13	1.81333	2.65333	4
Sj_Unigene_35336	5.63333	0.496667	0.0866667	1.82667	5
Sj_Unigene_14168	2.58333	1.50333	5.50333	3.96	8
Sj_Unigene_26622	4.67333	23.47	0	0.8	10
Sj_Unigene_9422	4.85	0.03	11.4767	8.92	8
Sj_Unigene_52219	28.0533	34.4733	25.17	45.69	19
Sj_Unigene_1658	7.36333	22.3833	32.0433	3.42333	16
Sj_Unigene_11082	4.82667	2.49333	0.436667	1.27667	18
Sj_Unigene_52862	119.01	136.937	426.23	1059.46	4
Sj_Unigene_5096	0.713333	1.54667	0.9	1.16667	7
Sj_Unigene_41536	4.06	6.90333	1.55	3.19667	7
Sj_Unigene_48577	14.3867	9.33	5.39	2.47667	2
Sj_Unigene_53100	5.33	14.5867	66.38	1292.1	3
Sj_Unigene_45954	19.0933	44.3133	524.933	257.497	8
Sj_Unigene_4860	21.4567	30.0667	14.2333	3.05333	9
Sj_Unigene_24489	1.13	2.3	0.74	5.31333	14
Sj_Unigene_22	0.0466667	0.42	0	38.3667	3
Sj_Unigene_37511	9.74333	4.48667	19.57	4.57333	1
Sj_Unigene_23511	3.42333	4.19	3.48667	0.0833333	13
Sj_Unigene_33871	8.73333	20.2267	3.77	7.06333	10
Sj_Unigene_11687	6.76667	17	5.43	2.33667	10
Sj_Unigene_4250	11.8567	19.64	36.5333	12.3633	16
Sj_Unigene_44170	27.5233	30.2233	10.0367	22.6233	15
Sj_Unigene_43236	8.30667	11.81	0.633333	33.3567	14
Sj_Unigene_51994	28.88	37.19	93.84	38.2867	12
Sj_Unigene_18454	5.02667	1.87333	1.47	5.42667	20
Sj_Unigene_7958	30.4433	36.3033	34.73	8.37333	13
Sj_Unigene_46566	21.4533	28.3633	9.82	27.52	15
Sj_Unigene_11994	0	0	10.6867	1.10667	12
Sj_Unigene_15930	0.976667	1.27667	0.456667	2.00667	19
Sj_Unigene_8545	59.67	75.9967	13.88	2.14	9
Sj_Unigene_2433	8.21	14.8667	4.64667	4.53	10
Sj_Unigene_19512	11.6267	17.58	0.703333	0.196667	11
Sj_Unigene_35700	10.2067	15.3033	8.27667	2.90667	13
Sj_Unigene_34900	7.7	1.39	2.29667	7.23	20
Sj_Unigene_11420	2.33667	3.52667	1.01667	1.96	7
Sj_Unigene_22379	3.58	14.7067	0.0266667	3.67667	7
Sj_Unigene_23664	5.85	0.0566667	5.45333	3.14	17
Sj_Unigene_39249	1.85667	1.12333	0.303333	0.446667	18
Sj_Unigene_7108	7.53667	3.97667	7.07	6.01	17
Sj_Unigene_47443	3.65333	6.21333	11.3133	0.72	16
Sj_Unigene_23426	3.74333	1.28	11.0233	1.03667	1
Sj_Unigene_22182	29.2633	93.32	20.3933	33.07	10
Sj_Unigene_40621	5.51333	6.55667	4.03667	1.62333	13
Sj_Unigene_50812	10.2	229.07	6.03	5.52	10
Sj_Unigene_14833	6.84667	15.5867	60.5833	21.0433	12
Sj_Unigene_45022	6.77	6.08333	28.2367	4.80667	12
Sj_Unigene_15820	9.36	21.0267	1.03333	12.2467	7
Sj_Unigene_40214	0	0.0733333	25.6467	4.41667	12
Sj_Unigene_9565	4.45	2.24333	3.35	0.253333	17
Sj_Unigene_8043	1.85667	1.22667	6.47333	1.20667	12
Sj_Unigene_32505	8.47333	25.0933	0	20.9267	15
Sj_Unigene_32658	20.0633	20.0667	4.20333	0.746667	9
Sj_Unigene_30540	4.28667	4.10333	4.86667	1.88667	13
Sj_Unigene_38500	18.5033	18.3	6.58333	19.17	15
Sj_Unigene_8471	12.6867	1.16667	14.9733	6.53667	6
Sj_Unigene_39511	12.25	6.73	1.23667	18.4967	20
Sj_Unigene_44182	9.20333	26.7767	63.5433	9.93	16
Sj_Unigene_15319	62.3333	18.58	157.613	1.22667	1
Sj_Unigene_34950	15.3733	41.0267	8.83	51.7733	19
Sj_Unigene_26179	4.81333	1.80667	23.1467	5.36333	12
Sj_Unigene_22497	13.5133	4	0	3.85333	18
Sj_Unigene_47960	29.4633	4.88667	19.6633	0.09	17
Sj_Unigene_25409	0	0	5.56667	0.0266667	12
Sj_Unigene_22968	2.46667	4.74	52.9033	0.28	12
Sj_Unigene_41094	30.07	0.586667	40.9133	1.1	6
Sj_Unigene_36627	5.61333	9.22667	1	0.126667	11
Sj_Unigene_20392	3.25667	8.03	0.94	0.806667	10
Sj_Unigene_6567	2.7	0.883333	4.28333	6.65333	4
Sj_Unigene_3636	2.79667	4.35333	2.86667	4.89667	19
Sj_Unigene_14015	0.93	6.30667	7.29333	0.376667	16
Sj_Unigene_40596	0.78	0.133333	0.113333	1.11667	20
Sj_Unigene_21455	12.63	11.5433	7.96667	20.2067	14
Sj_Unigene_553	6.76333	6.52333	0.496667	1.11333	9
Sj_Unigene_52107	40.0867	48.8633	57.9433	153.293	3
Sj_Unigene_39390	8.85667	13.1767	3.13	12.4933	15
Sj_Unigene_52936	30.76	14.5633	566.903	34.4533	12
Sj_Unigene_24607	13.3967	41.85	1.17667	13.4	7
Sj_Unigene_16218	59.4867	83.7667	71.6333	30.64	13
Sj_Unigene_38493	29.9733	25.4667	10.8633	4.71333	2
Sj_Unigene_34663	0	2.23333	0	0	10
Sj_Unigene_47133	40.5633	151.857	0.05	71.0633	7
Sj_Unigene_31584	4.04333	5.75	1.53667	5.04333	15
Sj_Unigene_48580	3.51	3.7	3.54667	1.56333	13
Sj_Unigene_47935	12.43	9.94667	11.42	3.84333	13
Sj_Unigene_47717	8.39333	3.96333	8.21667	6.51667	17
Sj_Unigene_17464	3.51667	0.0233333	4.72	1.50667	6
Sj_Unigene_48458	24.0133	29.8433	40.23	37.49	8
Sj_Unigene_10555	7.35	1.04667	0.543333	22.22	20
Sj_Unigene_30314	66.4433	34.06	77.28	36.91	6
Sj_Unigene_8505	0.183333	1.58333	16.4933	0.223333	12
Sj_Unigene_29970	2.17333	14.3167	0.02	1.68	10
Sj_Unigene_19519	23.8067	39.01	29.2867	11.2267	13
Sj_Unigene_5557	6.68667	6.80333	40.8633	5.21667	12
Sj_Unigene_987	1.86667	0.47	1.6	0.0633333	17
Sj_Unigene_24481	10.3667	11.2833	7.66667	18.07	14
Sj_Unigene_53243	556.167	538.117	496.347	185.373	13
Sj_Unigene_30464	13.66	9.11333	4.52333	2.09333	2
Sj_Unigene_41976	12.22	7.97333	0.11	0.0366667	2
Sj_Unigene_50201	4.42667	7.38333	17.0533	22.98	4
Sj_Unigene_9084	17.5367	15.9867	3.83667	7.64	2
Sj_Unigene_45183	0.353333	0.493333	0.143333	10.1567	3
Sj_Unigene_5956	6.25	0.0166667	9.83667	7.64667	8
Sj_Unigene_7493	10.4633	26.6767	2.7	35.4267	19
Sj_Unigene_32283	0.883333	0.00666667	0.48	0.0466667	17
Sj_Unigene_12527	8.54333	5.86667	8.44333	1.04333	17
Sj_Unigene_6510	4.09333	10.3033	2.94	5.43667	7
Sj_Unigene_16260	18.28	7.7	3.64	10.46	5
Sj_Unigene_8829	7.42667	11.2833	21.11	2.25	16
Sj_Unigene_52855	18.4867	42.9567	18.1767	26.39	7
Sj_Unigene_21879	1.78333	1.82	0.736667	0.54	9
Sj_Unigene_649	6.16333	4.21	5.31333	7.73	20
Sj_Unigene_13486	13.2633	16.1567	10.3433	23.5133	19
Sj_Unigene_41702	4.96	17.64	173.253	394.567	4
Sj_Unigene_52033	61.76	75.7867	158.817	136.177	8
Sj_Unigene_49145	3.33333	3.04667	21.6367	12.9733	8
Sj_Unigene_3789	33.1667	11.0933	3.54333	6.14667	18
Sj_Unigene_36883	0.59	0.253333	20.12	1.42	12
Sj_Unigene_48698	12.8	16.1433	15.4267	7.49333	13
Sj_Unigene_50808	174.18	218.707	37.6533	130.6	7
Sj_Unigene_10033	6.56	13.0467	3.30667	8.20333	7
Sj_Unigene_14826	9.52667	6.66667	3.32	0.103333	2
Sj_Unigene_34511	4.26	1.39	2.62	2.19	5
Sj_Unigene_23810	16.32	24.1433	13.3867	3.78333	13
Sj_Unigene_18024	32.49	0.106667	64.39	0.253333	6
Sj_Unigene_16854	14.96	18.8933	6.38	7.42333	11
Sj_Unigene_49467	289.95	971.653	151.647	788.353	15
Sj_Unigene_41764	10.58	13.1333	13.3267	23.7833	3
Sj_Unigene_23513	10.49	8.36	0.82	0.206667	2
Sj_Unigene_4392	14.13	16.8967	3.15	5.82667	9
Sj_Unigene_32867	2.99667	1.32	3.13667	9.16333	3
Sj_Unigene_13329	3.93	6.46333	1.11333	3.03333	7
Sj_Unigene_20626	10.12	14.97	2.63	7.67	7
Sj_Unigene_52134	60.4933	119.707	40.6733	168.947	19
Sj_Unigene_4086	2.5	4.35	2.45333	4.18667	19
Sj_Unigene_38910	8.26667	0.87	3.57	0.233333	17
Sj_Unigene_25881	15.2333	14.6267	3.34667	0.95	9
Sj_Unigene_7122	2.50333	1.12	6.03333	0.55	1
Sj_Unigene_49847	11.5467	3.51667	24.8333	4.71667	1
Sj_Unigene_22270	0.89	0.65	0.743333	4.79333	3
Sj_Unigene_50129	30.59	14.12	4.95	22.5267	5
Sj_Unigene_43288	6.78	18.34	12.57	13.87	10
Sj_Unigene_9748	29.1033	5.59667	12.7633	39.03	20
Sj_Unigene_21897	3.56333	9.37333	2.95667	2.81667	10
Sj_Unigene_1009	25.8533	25.92	15.7767	9.96333	9
Sj_Unigene_51542	26.13	26.4233	27.3367	14.2667	13
Sj_Unigene_13229	10.3067	11.4533	12.03	3.42	13
Sj_Unigene_1349	9.63667	9.09667	4.09333	2.43667	9
Sj_Unigene_51008	88.31	66.66	122.937	300.69	3
Sj_Unigene_41098	10.9833	11.86	3.61333	5.65333	9
Sj_Unigene_10553	6.82667	1.88	4.74667	0.57	17
Sj_Unigene_16562	4.98667	10.4733	22.71	1.42667	16
Sj_Unigene_52318	80.71	98.95	118.15	148.16	4
Sj_Unigene_31720	0.19	0.18	0.703333	0.296667	8
Sj_Unigene_22097	1.05	2.25333	0.86	0.203333	10
Sj_Unigene_40206	19.9533	0	18.7233	32.7333	4
Sj_Unigene_6127	39.1533	30.7267	20.0133	11.88	2
Sj_Unigene_20542	61.6667	34.2	2.9	2.17667	2
Sj_Unigene_47581	20.1367	52.09	50.9333	95.5433	3
Sj_Unigene_41207	1.31	2.20667	0.563333	1.38	7
Sj_Unigene_45538	7.55667	11.2133	12.3967	6.37667	16
Sj_Unigene_15225	1.39	3.05	0.0366667	6.22667	19
Sj_Unigene_53155	10.44	12.8767	17.9667	20.72	4
Sj_Unigene_405	9.85667	9.27333	11.1567	4.3	13
Sj_Unigene_22263	7.47	3.51	5.41333	0.35	17
Sj_Unigene_52842	67.2233	95.8933	70.2433	257.19	14
Sj_Unigene_12495	6.68	9.00333	5.37	0.663333	13
Sj_Unigene_18929	5.57333	8.66	6.75667	9.31	19
Sj_Unigene_50235	15.02	6.83333	6.35333	6.91667	5
Sj_Unigene_44150	23.98	18.7433	12.6567	8.28333	2
Sj_Unigene_24156	0.19	0.686667	19.26	0.593333	12
Sj_Unigene_36093	3.93	4.02667	2.75	9.07667	14
Sj_Unigene_25734	0.163333	0.413333	0.94	4.16	3
Sj_Unigene_32357	12.9833	6.48333	8.23	11.6167	20
Sj_Unigene_29778	0.343333	0	0.39	0.346667	6
Sj_Unigene_24857	5.08333	2.71667	17.9033	31.2667	4
Sj_Unigene_2491	35.3333	30.4033	22.55	12.5867	2
Sj_Unigene_31848	0.73	0.926667	0.58	14.8867	3
Sj_Unigene_1586	9.39	8.66333	2.71667	2.04667	2
Sj_Unigene_42065	2.19667	0.733333	1.67667	6.98	3
Sj_Unigene_17950	1.62	0.113333	0.94	0.39	17
Sj_Unigene_41558	18.5867	72.1633	8.41	1.78667	10
Sj_Unigene_11566	5.65667	11.8233	3.25667	14.2833	19
Sj_Unigene_7691	1.14667	3.27667	0	0	10
Sj_Unigene_33977	9.68333	10.2233	2.15667	13.84	15
Sj_Unigene_40973	4.42333	9.02	5	3.13333	10
Sj_Unigene_23999	1.67	0.0933333	2.42667	0.08	6
Sj_Unigene_51410	19.64	25.14	30.12	19.7833	16
Sj_Unigene_648	8.19333	11	6.53333	4.01667	11
Sj_Unigene_44839	28.2133	42.7467	28.55	47.6933	19
Sj_Unigene_43505	20.5167	14.4233	17.3467	8.49	17
Sj_Unigene_47373	10.6667	8.26	3.55333	5.49	2
Sj_Unigene_50271	28.6067	29.8933	42.2067	8.46333	16
Sj_Unigene_37581	29.2133	3.03	36.6267	3.27	6
Sj_Unigene_5586	2.24667	0.07	51.74	0.00666667	12
Sj_Unigene_12661	3.53667	9.61333	18.16	16.1467	8
Sj_Unigene_29741	3.99	3.39333	8.32667	4.61	12
Sj_Unigene_32320	6.36	2.78667	7.37667	0	6
Sj_Unigene_3361	9.30333	15.7533	8.49667	3.95	10
Sj_Unigene_35807	4.97333	0.666667	3.16333	2.12333	17
Sj_Unigene_35405	25.94	66.2167	16.53	36.7733	7
Sj_Unigene_48219	14.2267	32.0933	12.03	10.8133	10
Sj_Unigene_6482	10.8167	8.17667	12.9467	2.44333	6
Sj_Unigene_38568	43.61	18.5333	58.1267	0.436667	6
Sj_Unigene_41681	19.2033	0.29	0.0366667	24.3233	20
Sj_Unigene_27676	14.5533	11.8133	6.95	15.58	20
Sj_Unigene_23047	4.67	4.59	1.42	1.98	9
Sj_Unigene_16763	24.0033	23.6867	16.59	35.14	19
Sj_Unigene_9669	9.61667	19.0833	0.0433333	8.68333	7
Sj_Unigene_3957	2.04	6.79	15.0867	0.25	16
Sj_Unigene_5992	2.21333	1.41	0.46	6.76	14
Sj_Unigene_34889	0	0	36.0333	0.483333	12
Sj_Unigene_40177	3.14667	2.1	2.89667	1.11333	17
Sj_Unigene_50636	12.24	29.1233	3.14333	14.4667	7
Sj_Unigene_32977	19.7467	14.04	2.61333	0.94	2
Sj_Unigene_32	15.3233	16.8333	4.12333	10.3567	7
Sj_Unigene_23787	4.24	0.976667	3.62667	0.58	17
Sj_Unigene_53242	101.033	52.7633	1268.99	3025.71	4
Sj_Unigene_20079	0	1.25667	21.4067	1.26333	12
Sj_Unigene_6577	42.64	21.58	9.02	3.97667	18
Sj_Unigene_15301	4.63667	10.61	2.36667	0.986667	10
Sj_Unigene_5751	2.00333	0	14.35	5.93	8
Sj_Unigene_3377	18.1533	7.27667	7.27333	0.483333	18
Sj_Unigene_36651	41.31	9.36	67.1633	137.1	4
Sj_Unigene_52817	176.73	103.887	28.2767	86.7867	18
Sj_Unigene_52502	132.323	175.183	108.44	264.92	19
Sj_Unigene_49725	9.81333	0	29.55	0.0333333	1
Sj_Unigene_11211	6.08	1.98333	1.76333	2.34667	5
Sj_Unigene_32315	12.4767	10.0933	8.06333	83.7633	3
Sj_Unigene_12916	12.7267	5.64333	8.47333	6.58667	5
Sj_Unigene_33442	4.23	1.09	8.26333	0	6
Sj_Unigene_19716	6.57	2.06	5.22667	4.47333	17
Sj_Unigene_1523	2.94	4.15333	3.55	9.07667	14
Sj_Unigene_21092	13.1433	20.1733	40.99	14.93	12
Sj_Unigene_7239	42.3433	14.3867	31.4867	34.8367	17
Sj_Unigene_12345	19.4	25.2667	28.5467	13.6633	16
Sj_Unigene_4052	0.293333	2.93333	0.626667	9.35	14
Sj_Unigene_52026	41.3467	55.9967	39.4633	63.9967	19
Sj_Unigene_22590	2.11667	5.41333	0.56	0.36	10
Sj_Unigene_12370	5.03	108.303	26.7933	0.4	10
Sj_Unigene_9634	0.91	3.24667	2.77	10.4433	3
Sj_Unigene_16210	25.12	27.7667	9.93667	30.56	15
Sj_Unigene_49708	65.2233	130.85	471.2	4.06	16
Sj_Unigene_13965	8.18333	22.61	0.676667	1.36	10
Sj_Unigene_16368	26.7333	46.3633	12.03	3.69333	11
Sj_Unigene_32968	418.767	182.95	133.963	278	5
Sj_Unigene_26282	6.84667	4.39333	3.43	1.7	18
Sj_Unigene_52159	48.26	48.9367	16.4967	48.9133	15
Sj_Unigene_39288	1.50333	1.60333	0.206667	0.216667	9
Sj_Unigene_14464	3.73	1.53	4.24667	0.57	6
Sj_Unigene_44805	5.39	13.6333	3.41	20.2033	19
Sj_Unigene_27733	14.4833	14.5133	4.32667	3.8	9
Sj_Unigene_42801	7.22333	12.6967	3.22333	2.19	11
Sj_Unigene_4573	2.61667	6.72667	2.08667	2.32667	10
Sj_Unigene_16598	7.25	15.4367	46.8333	5.83667	12
Sj_Unigene_31777	18.5	52.6967	0.133333	3.36667	10
Sj_Unigene_35412	4.25333	0.99	12.4567	0	1
Sj_Unigene_14377	9.28667	19.6	0	0.126667	11
Sj_Unigene_40452	13.1433	84.0433	326.557	82.91	12
Sj_Unigene_31010	27.8633	7.7	5.03333	13.2167	5
Sj_Unigene_7745	4.86333	2.11667	0.1	9.41333	20
Sj_Unigene_51703	30.0233	32.3	69.9767	44.3467	8
Sj_Unigene_797	7.95667	9.75667	4.78667	3.43333	9
Sj_Unigene_1775	3.01333	1.30667	2.41	2.06333	17
Sj_Unigene_25951	4.31333	9.88333	3.44333	3.15	10
Sj_Unigene_42455	31.3067	9.45	2.21667	1.55	18
Sj_Unigene_49130	4.93667	6.14333	1.79333	2.34667	9
Sj_Unigene_20793	3.17667	12.0333	0.153333	0.4	10
Sj_Unigene_41638	5.40667	5.53	32.2	0.223333	12
Sj_Unigene_7096	7.05333	3.33667	3.55333	0.963333	18
Sj_Unigene_39171	14.2767	29.6033	2.83	15.8867	7
Sj_Unigene_47026	0.69	1.31667	19	6.85333	8
Sj_Unigene_329	4.52	3.37333	3.79667	5.56	20
Sj_Unigene_34852	4.18333	7.84667	6.68	5.12667	10
Sj_Unigene_12182	42.4867	35.6633	11.9733	17.1367	2
Sj_Unigene_40112	52.5367	12.8133	32.1067	8.92	17
Sj_Unigene_6184	1.86667	8.60333	0.0866667	77.2267	14
Sj_Unigene_14432	28.84	49.0633	168.85	45.9233	12
Sj_Unigene_8167	18.0133	50.0467	0.143333	0	10
Sj_Unigene_25786	0.296667	0.06	0.67	14.57	3
Sj_Unigene_9004	0.423333	0.726667	6.96333	0.263333	12
Sj_Unigene_17878	4.55333	13.16	6.61333	0.823333	10
Sj_Unigene_40156	7.45	13.3833	4.26333	8.1	7
Sj_Unigene_47153	7.26333	10.9133	0.326667	19.24	19
Sj_Unigene_5553	1.02667	1.85333	2.82667	0.336667	16
Sj_Unigene_20355	2.06667	0.67	1.06	0.176667	17
Sj_Unigene_42814	9.40333	2.75667	7.94667	2.55	17
Sj_Unigene_44422	49.5267	72.5567	23.7967	93.0933	19
Sj_Unigene_33801	16.6067	17.17	4.87667	28.23	19
Sj_Unigene_15477	7.60667	8.49333	2.79333	7.04	15
Sj_Unigene_8785	5.01333	12.4467	7.05333	2.98667	10
Sj_Unigene_2368	6.44333	7.69	1.82667	2.89667	9
Sj_Unigene_13072	9.56	13.55	0.823333	8.90667	15
Sj_Unigene_26649	13.2167	3.51667	19.04	0.886667	6
Sj_Unigene_16309	13.9633	0.116667	30.1533	13.8733	8
Sj_Unigene_29214	14.7233	29.0433	20.3767	50.4333	14
Sj_Unigene_3048	5.98333	6.72333	1.28333	0.743333	9
Sj_Unigene_1376	2.66667	2.56	0.773333	2.35	15
Sj_Unigene_18846	9.93	13.9767	5.41333	12.0467	15
Sj_Unigene_43364	1.02333	1.3	1.22333	0.136667	13
Sj_Unigene_24149	0.00333333	0	0	8.25	3
Sj_Unigene_43570	10.09	12.93	22.3033	21.8	8
Sj_Unigene_53133	44.55	47.0733	66.9333	57.4433	8
Sj_Unigene_8547	8.36667	0	22.14	0	1
Sj_Unigene_35838	72.2467	8.41	0	0.05	5
Sj_Unigene_50750	185.58	31.8033	165.25	299.413	4
Sj_Unigene_31022	3.97667	1.05	3.66667	2.19	17
Sj_Unigene_36238	3.47667	0	11.5167	6.73333	8
Sj_Unigene_8322	8.94	5.44	3.12333	2.95333	18
Sj_Unigene_21253	25.6733	33.3133	60.5233	26.56	12
Sj_Unigene_50965	0.773333	0.466667	17.4967	4.45667	8
Sj_Unigene_2181	8.76333	6.51333	3.49667	2.84	2
Sj_Unigene_12362	17.76	14.5133	2.40333	1.62333	2
Sj_Unigene_38124	2.85	0.0866667	1.26667	0.126667	17
Sj_Unigene_45658	65.9467	75.13	29.75	75.1333	15
Sj_Unigene_11218	10.86	9.76667	2.28333	1.60667	2
Sj_Unigene_11225	4.48333	0	0.05	0	5
Sj_Unigene_14465	2.42	3.83	1.31333	0.876667	11
Sj_Unigene_1377	5.34333	2.78333	6.21333	2.14667	6
Sj_Unigene_18848	2.21333	3.11667	2.76667	0.18	13
Sj_Unigene_39659	10.3833	11.37	10.78	2.60667	13
Sj_Unigene_27992	2.59	2.84667	0.07	0.08	9
Sj_Unigene_29180	19.0233	32.4267	30.2033	4.86667	13
Sj_Unigene_13057	11.6933	17.09	3.68333	2.42667	11
Sj_Unigene_26700	30.6833	45.2867	0.02	16.4767	7
Sj_Unigene_15689	5.07333	11.33	0.993333	0.896667	11
Sj_Unigene_27482	7.1	25.2567	0.95	0.416667	10
Sj_Unigene_51259	19.6967	42.02	59.6167	56.6133	8
Sj_Unigene_32910	5.42333	2.05	17.58	0.62	1
Sj_Unigene_32000	5.08667	8.04	3.87667	1.61333	11
Sj_Unigene_30406	5.87333	7.60667	2.17667	6.10333	15
Sj_Unigene_3832	3.49333	7.36333	0.246667	3.60333	7
Sj_Unigene_15332	4.86667	1.88	4.33667	33.0233	3
Sj_Unigene_30378	6.28667	10.4167	27.4867	15.6567	8
Sj_Unigene_6918	1.38	2.30667	0.266667	1.63	15
Sj_Unigene_37962	15.45	14.48	5.66667	5.92	2
Sj_Unigene_46622	49.0333	26.2167	11.9933	19.3333	18
Sj_Unigene_23826	7.24667	8.20667	12.8233	8.47	12
Sj_Unigene_31687	3.28	6.52	8.42667	1.34333	16
Sj_Unigene_33253	20.59	98.0433	0	6.79333	10
Sj_Unigene_5770	6.68333	5.19333	39.3333	1.22333	12
Sj_Unigene_9321	29.8767	45.6067	36.23	17.7733	13
Sj_Unigene_3741	16.9167	0	18.03	16.83	6
Sj_Unigene_2767	7.62667	0.533333	5.34	2.01667	17
Sj_Unigene_21432	1.28667	3.16	6.52667	1.83667	16
Sj_Unigene_51209	33.5033	26.88	23.1833	49.87	20
Sj_Unigene_10342	38.06	42.9733	14.8133	24.2033	9
Sj_Unigene_33592	3.97667	7.53333	6.96333	2.72	13
Sj_Unigene_6872	8.77667	2.19667	4.42	11.9967	20
Sj_Unigene_6215	13.9433	4.24333	6.19	21.7967	20
Sj_Unigene_4758	5.05667	3.29	17.6667	11.52	8
Sj_Unigene_12579	8.89333	3.61667	1.39333	1.05	18
Sj_Unigene_23338	4.33	11.8667	0.673333	0.896667	10
Sj_Unigene_34231	10.8567	22.0733	3.68	20.71	15
Sj_Unigene_24499	112.877	3.93	189.663	297.647	4
Sj_Unigene_15840	6.38667	15.88	2.00333	2.39667	10
Sj_Unigene_21066	17.7767	21.7133	5.42	5.58	9
Sj_Unigene_7938	4.89667	1.51333	3.14	0.5	17
Sj_Unigene_42402	11.4367	4.05667	17.3	4.75	6
Sj_Unigene_3886	4.55333	8.64	12.8367	5.93333	16
Sj_Unigene_25015	18.2867	17.63	5.67	3.44333	9
Sj_Unigene_44475	31.59	24.66	10.8833	4.58	2
Sj_Unigene_41406	5.68333	6.24667	11.2533	3.90333	16
Sj_Unigene_6982	31.45	46.0167	7.28667	20.27	7
Sj_Unigene_35407	6.06333	2.74333	3.75667	0.626667	17
Sj_Unigene_27802	14.4267	1.19333	10.6433	0.97	17
Sj_Unigene_32557	7.42	12.7267	4.39333	1.21667	11
Sj_Unigene_20528	4.88333	1.23	0.74	1.10333	5
Sj_Unigene_25091	3.72667	0.856667	2.69667	0.616667	17
Sj_Unigene_44859	4.56	6.62	0.303333	0.07	9
Sj_Unigene_21757	5.5	1.92	5.78667	4.35333	6
Sj_Unigene_14441	0.193333	16.7467	0.0466667	4.36333	10
Sj_Unigene_8664	97.9567	18.6133	6.74333	8.13667	5
Sj_Unigene_22262	0.786667	0.766667	1.69667	0.786667	12
Sj_Unigene_15459	5.34333	13.97	2.29333	1.00333	10
Sj_Unigene_264	9.54	11.29	3.22333	2.03333	9
Sj_Unigene_49661	13.76	13.2	2.36667	15.0133	15
Sj_Unigene_47573	24.93	9.38333	2.09333	7.42667	18
Sj_Unigene_29227	4.10667	2.73667	0.636667	0.386667	2
Sj_Unigene_7210	8.91667	21.2667	23.68	4.98333	16
Sj_Unigene_7440	4.95333	3.27667	18.0633	7.96333	8
Sj_Unigene_7790	2.7	4.11	1.11333	1.25333	11
Sj_Unigene_19299	3.92667	9.51667	15.8033	9.67333	8
Sj_Unigene_2950	5.21667	1.09667	1.14333	0.166667	5
Sj_Unigene_10856	5.46333	4.39667	23.0933	12.53	8
Sj_Unigene_19113	31.96	4.45	0.166667	0	5
Sj_Unigene_20394	16.3433	8.2	21.1233	16.5433	8
Sj_Unigene_16306	58.1567	0.176667	5.08333	0.03	5
Sj_Unigene_3846	8.27667	7.09333	0.52	1.36333	2
Sj_Unigene_35536	20.58	1.67667	114.007	5.38	1
Sj_Unigene_38160	21.0433	6.52	46.5933	38.7033	8
Sj_Unigene_36731	6.49667	5.47667	1.36667	0.91	2
Sj_Unigene_38355	21.73	35.37	3.51	3.89333	11
Sj_Unigene_28403	2.89	5.35333	6.61	0.28	16
Sj_Unigene_12582	5.69	8.8	2.69	0.696667	11
Sj_Unigene_39372	9.49333	21.69	0.386667	14.5867	15
Sj_Unigene_11997	4.16333	11.7267	11.9033	6.13	16
Sj_Unigene_1604	14.56	1.04	1.7	4.85667	5
Sj_Unigene_22841	6.65	3.47333	3.06	2.53333	5
Sj_Unigene_35782	6.74333	23.8433	79.68	1.1	16
Sj_Unigene_34748	12.4467	5.58333	16.29	7.80333	6
Sj_Unigene_33656	16.61	0.963333	10.17	125.46	3
Sj_Unigene_52265	86.32	49.2533	9.81333	14.13	18
Sj_Unigene_14843	1.57	0.49	1.48667	0.196667	17
Sj_Unigene_36355	44.6533	50.6667	26.5467	18.7933	9
Sj_Unigene_44207	16.9967	10.9667	3.34333	3.08333	2
Sj_Unigene_11875	3.39	6.98667	1.92	3.95	7
Sj_Unigene_12164	6.69333	9.93333	11.9667	2.94333	16
Sj_Unigene_361	18.4267	0.336667	32.1233	0.506667	6
Sj_Unigene_32589	28.0667	45.4533	5.62667	3.08	11
Sj_Unigene_15873	6.10333	7.65667	2.94667	0.15	9
Sj_Unigene_43334	22.23	24.36	10.0633	4.27333	9
Sj_Unigene_42327	5.26	10.9333	11.93	1.76667	16
Sj_Unigene_9123	3.92667	4.62	4.28	6.52667	14
Sj_Unigene_24009	2.86333	5.81	0.626667	2.41333	7
Sj_Unigene_53071	19.3433	18.61	5.39	21.6267	15
Sj_Unigene_2624	12.2667	5.16667	5.11333	4.82667	5
Sj_Unigene_50149	137.793	128.167	38.8967	69.91	2
Sj_Unigene_22273	5.65333	2.78333	2.54667	2.22667	5
Sj_Unigene_18039	6.56333	2.55	28.7833	16.6833	8
Sj_Unigene_23101	11.05	18.6033	8.03667	4.71667	11
Sj_Unigene_23089	12.1067	8.26667	5.07	3.33	2
Sj_Unigene_35330	2.22333	3.37667	1.74333	0.63	11
Sj_Unigene_42074	11.1067	26.8	7.39667	2.40333	10
Sj_Unigene_34701	9.33333	9.74	1.17667	9.26	15
Sj_Unigene_36628	5.1	2.52667	1.53667	4.62	20
Sj_Unigene_25876	27.0467	37.56	1.27	0.86	9
Sj_Unigene_3035	26.82	9.58	8.59	31.07	20
Sj_Unigene_31711	18.9867	27.93	17.26	39.7667	19
Sj_Unigene_33749	0	0.0166667	181.84	13.6567	12
Sj_Unigene_53062	3.47333	6.19	28.89	3.75333	12
Sj_Unigene_21364	15.3433	10.8333	6.37	22.5633	20
Sj_Unigene_40225	7.7	0.0766667	5.68333	11.0833	20
Sj_Unigene_51220	11.6467	13.7933	7.27333	28.2833	14
Sj_Unigene_27197	8.79667	8.08667	11.3767	2.28	16
Sj_Unigene_11812	5.15	5.08667	6.51333	2.29667	16
Sj_Unigene_40504	20.5067	41.1767	1.33	36.59	15
Sj_Unigene_2731	13.38	5.95	6.94	15.3533	20
Sj_Unigene_36261	0	0.01	32.8233	0.206667	12
Sj_Unigene_35631	44.4433	76.75	39.38	0	13
Sj_Unigene_29806	39.4133	33.3167	112.043	39.5567	12
Sj_Unigene_41122	0.186667	0.0633333	14.27	0.0966667	12
Sj_Unigene_24196	2.48	0.0166667	1.81333	13.2467	3
Sj_Unigene_48504	2.89333	1.97333	1.44667	0.906667	18
Sj_Unigene_51154	28.9433	25.9967	9.9	52.75	20
Sj_Unigene_28797	14.62	8.98	2.95333	2.72667	2
Sj_Unigene_40068	279.323	5.04	245.587	127.183	17
Sj_Unigene_3191	6.95667	3.24333	2.76	11.2567	20
Sj_Unigene_10696	11.7433	2.52333	13.7367	1.56333	6
Sj_Unigene_50072	9.25	9.13667	14.9167	414.857	3
Sj_Unigene_14019	7.36	4.82667	15.1367	11.15	8
Sj_Unigene_11010	14.58	1.07	3.53	3.23667	5
Sj_Unigene_13552	7.73	8.28667	4.53	0.413333	9
Sj_Unigene_25675	7.94	0.88	2.04	6.30333	20
Sj_Unigene_46058	1.34333	3.62	0.54	5.56667	19
Sj_Unigene_5645	11.0033	14.7633	0.613333	5.75	7
Sj_Unigene_48763	41.3867	58.3067	16.89	74.4433	19
Sj_Unigene_15563	12.4233	7.71333	8.88333	15.24	20
Sj_Unigene_49902	46.42	77.3633	255.947	49.4433	12
Sj_Unigene_12001	12.57	11.61	6.21	2.4	9
Sj_Unigene_51890	1.14333	4.70667	720.93	667.297	8
Sj_Unigene_50970	48.2267	37.2533	6.95	13.7067	2
Sj_Unigene_8449	8.96	6.31	2.69	1.87	2
Sj_Unigene_3664	11.6	8.22	24.9833	1.47333	1
Sj_Unigene_41395	11.77	7.09	15.19	22.13	4
Sj_Unigene_34874	14.5867	14.9067	7.49333	3.64	9
Sj_Unigene_44574	13.42	16.9867	12.1	28.65	14
Sj_Unigene_35791	1.03	2.53333	0.0233333	7.65333	14
Sj_Unigene_37408	0.68	0.516667	1.48	0.17	1
Sj_Unigene_36703	1.44333	3.16667	0.173333	3.79667	19
Sj_Unigene_18481	54.4733	8.08667	32.1367	2.06333	17
Sj_Unigene_22380	3.55	3.41	1.45333	3.36	15
Sj_Unigene_2048	78.22	46.59	87.89	48.07	6
Sj_Unigene_12415	6.11333	10.26	4.60333	2.82	11
Sj_Unigene_19679	2.55333	5.88	4.48333	6.31333	19
Sj_Unigene_9218	4.12	5.49333	9.64333	34.4433	3
Sj_Unigene_38634	8.8	1.72	0.846667	1.4	5
Sj_Unigene_35041	8.73333	5.11333	6.81	14.42	20
Sj_Unigene_7703	3.37667	1.88333	0.59	3.28	20
Sj_Unigene_15297	9.26667	2.06	16.6733	2.12333	6
Sj_Unigene_13368	6.62667	12.9833	47.0367	10.2933	12
Sj_Unigene_29709	1.50667	0.793333	0.246667	118.2	3
Sj_Unigene_49556	23.56	42.77	0.2	0.346667	11
Sj_Unigene_24373	0	3.72333	0	25.2833	14
Sj_Unigene_528	7.03667	32.3867	23.2933	0.65	13
Sj_Unigene_4743	10.1767	9.46	3.47667	2.74	2
Sj_Unigene_23959	9.46	6.56333	3.29667	2.28667	2
Sj_Unigene_45378	14.05	8.08	1.88667	11.22	15
Sj_Unigene_8074	9.46667	22.82	10.77	1.67333	10
Sj_Unigene_24948	6.57333	2.73	1.66667	4.04	5
Sj_Unigene_30246	5.86333	15.92	5.73667	7.04	10
Sj_Unigene_27019	4.24667	0	20.4367	0.53	1
Sj_Unigene_6559	8.97	18.7133	5.49667	1.6	11
Sj_Unigene_29457	2.68667	4.31667	1.98333	10.0233	14
Sj_Unigene_33721	14.15	0.216667	46.2867	0.273333	1
Sj_Unigene_39747	17.5667	1.85	2.04667	8.59	5
Sj_Unigene_38598	83.94	48.9	26.5433	43.2433	18
Sj_Unigene_35221	35.2533	51.4167	78.56	24.5967	16
Sj_Unigene_1146	7.06	10.5667	5.85667	3.15667	11
Sj_Unigene_45335	2.55333	1.02667	0.59	6.78	20
Sj_Unigene_51536	32.0033	15.3767	33.9133	11.6633	6
Sj_Unigene_34848	8.36333	4.52667	8.59	0.28	17
Sj_Unigene_12101	0.99	0.03	0.85	0	17
Sj_Unigene_48785	41.5567	6.01667	20.2167	23.0933	5
Sj_Unigene_21036	1.51667	1.79	2.95	4.10333	4
Sj_Unigene_52723	17.51	81.97	0	167.793	19
Sj_Unigene_25952	3.95667	2.09	1.21667	1.12667	18
Sj_Unigene_52710	73.3833	24.31	8.13	23.3767	5
Sj_Unigene_21810	4.58333	1.21333	1.57	3.09	5
Sj_Unigene_4820	36.2633	23.54	15.8667	8.2	18
Sj_Unigene_8407	34.46	0.793333	59.36	5.44333	6
Sj_Unigene_35651	3.58333	2.77667	2.60333	0.536667	13
Sj_Unigene_40109	15.4667	1.74667	13.8467	18.9	4
Sj_Unigene_15192	3.04	5.31667	0	12.61	19
Sj_Unigene_50548	21.18	12.71	24.1	16.1	6
Sj_Unigene_30444	5.24667	10.7467	13.15	1.06667	16
Sj_Unigene_40491	22.7133	33.7033	44.0767	27.8433	16
Sj_Unigene_10316	3.16333	4.38667	4.56	15.7767	3
Sj_Unigene_33720	1.5	1.08667	0.203333	1.45667	15
Sj_Unigene_23610	2.64333	6.31667	0.196667	4.23	15
Sj_Unigene_25613	18.7267	19.7367	34.5233	18.76	12
Sj_Unigene_8798	3.16667	7.84333	2.22667	6.68333	15
Sj_Unigene_50685	4.62	4.05667	0.816667	0.953333	2
Sj_Unigene_43644	15.3367	33.8767	11.9633	27.05	15
Sj_Unigene_24026	2.19	2.80667	0.32	0.496667	9
Sj_Unigene_18944	5.37667	4.60333	1.12	2.48	2
Sj_Unigene_1666	8.07333	0.32	8.3	2.88333	17
Sj_Unigene_14391	0.1	0	0.273333	0	1
Sj_Unigene_22832	2.10667	1.31	3.58	30.6833	3
Sj_Unigene_52558	39.7533	41.3733	24.89	53.4	19
Sj_Unigene_44721	23.1533	7.88333	3.41	29.95	20
Sj_Unigene_48875	21.1867	7.65667	6.93	11.3233	5
Sj_Unigene_36457	0.03	1.94333	0.0366667	1305.88	3
Sj_Unigene_633	3.00667	0.466667	4.48	3.51	8
Sj_Unigene_7594	5.15333	2.22	9.02	8.87667	4
Sj_Unigene_16074	4.67333	13.34	18.0933	0.21	16
Sj_Unigene_15415	9.43333	35.4633	5.51333	7.83333	10
Sj_Unigene_30279	1.16	0.176667	0.396667	0.166667	5
Sj_Unigene_43119	4.95	0.113333	0.176667	0.756667	5
Sj_Unigene_41359	11.8933	16.5033	22.5367	3.25	16
Sj_Unigene_9141	6.79333	22.8633	0	0.53	10
Sj_Unigene_17596	20.2133	10.4867	164.867	11.3	12
Sj_Unigene_8996	16.23	13.1333	4.84	9.11667	2
Sj_Unigene_25797	2.74	1.09333	19.09	0.0466667	12
Sj_Unigene_24914	69.4367	89.3633	114.34	52.07	16
Sj_Unigene_4965	3.78333	3.64667	0.38	0.256667	9
Sj_Unigene_21440	3.03667	0.713333	0.0666667	0.146667	18
Sj_Unigene_27761	13.5267	19.64	4.64333	4.67667	11
Sj_Unigene_11890	11.9333	0.0866667	41.5967	6.86333	1
Sj_Unigene_5366	8.86333	3.15667	26.71	23.57	8
Sj_Unigene_22594	0.203333	0	0.343333	0	6
Sj_Unigene_10479	2.98667	2.82333	0.976667	0.883333	9
Sj_Unigene_51641	306.84	389.29	556.983	1.79667	16
Sj_Unigene_28217	1.67	1.95333	0.58	1.22	7
Sj_Unigene_29358	0	1.70333	4.10333	2.90667	8
Sj_Unigene_42288	30.0567	37.32	76.7833	114.903	4
Sj_Unigene_33765	0.96	2.34667	43.6833	0.353333	12
Sj_Unigene_18072	4.51333	8.35667	52.4433	0.646667	12
Sj_Unigene_34408	1.94333	0.0666667	17.3867	0.00666667	12
Sj_Unigene_26428	3.26333	2.13667	3.98333	6.85667	4
Sj_Unigene_37231	2.02333	3.52	3.03333	3.34333	19
Sj_Unigene_42421	8.30333	0.883333	14.3367	13.23	8
Sj_Unigene_22864	0.663333	2.59667	8.71333	3.24333	8
Sj_Unigene_49717	9.12	4.64333	0	2.67667	18
Sj_Unigene_10665	3.15667	6.39	0.936667	4.92333	15
Sj_Unigene_6413	1.63	0.0833333	24.02	0	12
Sj_Unigene_48342	17.0933	25.4433	25.6033	24.5667	8
Sj_Unigene_51762	37.8167	36.81	4.90667	6.09667	9
Sj_Unigene_33123	3.07	4.67	1.95333	11.37	14
Sj_Unigene_4566	30.4667	9.12	83.7567	4.39333	1
Sj_Unigene_41660	6.14	11.6967	0.536667	6.58667	7
Sj_Unigene_52610	120.187	52.65	8.25667	34.9233	18
Sj_Unigene_14617	14.87	10.2567	24.1667	3.7	6
Sj_Unigene_38324	32.68	28.9933	48.9667	26.0733	1
Sj_Unigene_36088	10.8433	47.6667	20.8	10.9633	10
Sj_Unigene_41717	11.3833	18.3833	23.4	3.34	16
Sj_Unigene_41602	0.6	0.113333	4.67667	4.02667	8
Sj_Unigene_28377	9.88667	14.3733	6.32333	37.8667	14
Sj_Unigene_18002	8.96	6.03333	4.97	11.9133	20
Sj_Unigene_37879	3.31	0.533333	0.803333	0.546667	5
Sj_Unigene_43263	5.70667	5.17333	1.00333	3.10667	2
Sj_Unigene_30856	1.77333	4.38667	2.77333	16.1167	14
Sj_Unigene_44630	37.5267	18.0033	6.09667	5.69667	18
Sj_Unigene_41412	7.79333	8.28333	4.33333	17.9333	14
Sj_Unigene_14174	13.9833	21.28	8.23	2.18333	11
Sj_Unigene_2190	19.91	13.3333	21.04	22.2567	4
Sj_Unigene_24210	8.90333	6.82	1.25	1.83333	2
Sj_Unigene_939	5.54	8.01333	12.9533	4.19333	16
Sj_Unigene_16617	4.00667	2.20333	2.98	0.676667	17
Sj_Unigene_32645	15.6933	13.07	29.1033	92.2367	3
Sj_Unigene_1073	1.25333	0.08	1.81	0	6
Sj_Unigene_12354	18.5833	39.6933	5.95333	13.1733	7
Sj_Unigene_33642	13.0833	19.8867	29.1167	10.86	16
Sj_Unigene_22185	16.1733	13.91	13.77	4.03667	13
Sj_Unigene_52296	136.77	66.8767	73.8333	41.1967	5
Sj_Unigene_14813	2.81	2.84333	17.1167	4.85	12
Sj_Unigene_41060	1.25	4.06	0.246667	0	10
Sj_Unigene_20796	10.72	9.02667	6.46667	0	13
Sj_Unigene_42834	2.98	3.32667	1.79333	3.86	15
Sj_Unigene_38928	9.98667	14.8967	1.22667	15.8167	15
Sj_Unigene_13721	5.41	15.1433	1.93	28.23	19
Sj_Unigene_25859	5.19333	0.943333	7.80333	8.43	4
Sj_Unigene_2838	3.86667	8.57	1.3	5.83667	7
Sj_Unigene_39033	0.54	0.5	0.136667	0.0266667	9
Sj_Unigene_40334	10.8433	1.32667	9.02	2.63333	17
Sj_Unigene_24044	0.8	13.5667	0	0.486667	10
Sj_Unigene_45257	38.7967	9.55	132.25	8	1
Sj_Unigene_26828	8.62	9.11	3.54	3.36333	9
Sj_Unigene_9862	14.5833	3.05	7.75	16.1833	20
Sj_Unigene_30685	13.7533	19.4467	6.41667	0	9
Sj_Unigene_35397	32.71	20.3867	11.5	0	2
Sj_Unigene_2403	17.2	6.97	1.69667	3.73333	18
Sj_Unigene_32672	20.9367	43.76	2.21333	2.26667	11
Sj_Unigene_34328	93.2833	39.68	60.2733	9.85	17
Sj_Unigene_43784	9.10667	11.3833	11.3967	1.28667	13
Sj_Unigene_13941	9.45667	5.71667	5.42667	0.58	18
Sj_Unigene_40616	13.89	12.3567	27.6567	34.7967	4
Sj_Unigene_45403	16.26	34.8867	110.223	52.2767	8
Sj_Unigene_3415	0.343333	0.0566667	0.17	0.0233333	17
Sj_Unigene_48853	4.78333	0.266667	3.35333	0	17
Sj_Unigene_27107	4.85667	0.893333	6.61333	5.21667	8
Sj_Unigene_46802	97.8433	87.1767	106.323	54.7067	13
Sj_Unigene_13517	5.93	7.10333	5.15	12.14	14
Sj_Unigene_17448	11.9333	19.8033	0.0766667	1.18333	11
Sj_Unigene_30336	10.7167	10.7367	4.41667	16.2733	19
Sj_Unigene_34784	1.18	1.51333	0.166667	1.59	15
Sj_Unigene_12429	4.26667	1.62333	2.34333	2.59	5
Sj_Unigene_40957	20.8033	0.593333	9.86667	3.29	17
Sj_Unigene_14190	2.78	3.58	0.586667	0.796667	9
Sj_Unigene_39679	12.1833	12.4967	49.16	1.33333	1
Sj_Unigene_28499	4.93	8.69667	0.696667	10.4633	19
Sj_Unigene_36749	0.97	4.75333	120.95	5.31667	12
Sj_Unigene_11912	7.60333	1.92	3.58333	1.92	5
Sj_Unigene_48658	0.663333	5.09667	31.2267	1.4	12
Sj_Unigene_8175	61.53	33.63	3.49333	3.65	2
Sj_Unigene_7135	1.79333	2.36333	2.47667	0.923333	13
Sj_Unigene_19358	6.73333	8.02667	3.59333	2.48	9
Sj_Unigene_22135	7.98667	5.83	2.49	1.00333	2
Sj_Unigene_5301	8.37333	12.2167	11.2	5.78	13
Sj_Unigene_5492	8.98667	39.1767	0.116667	3.3	10
Sj_Unigene_42002	8.08333	10.2767	14.0833	7.11333	16
Sj_Unigene_43740	5.97667	14.4433	3.47667	1.72667	10
Sj_Unigene_38380	2.48333	1.28333	0.683333	0.0766667	18
Sj_Unigene_6988	7.53	14.03	0.163333	0.196667	11
Sj_Unigene_32766	9.26	9.43	2.72	11.6867	15
Sj_Unigene_42256	46.2767	45.9767	88.6733	40.51	12
Sj_Unigene_19989	4.35333	8.63667	3.13	0.37	11
Sj_Unigene_42734	18.3567	22.54	62.51	4.12667	16
Sj_Unigene_35616	45.5567	5	21.1267	0.966667	17
Sj_Unigene_13028	3.81333	0.216667	1.55333	1.51667	5
Sj_Unigene_47668	28.5333	11.0667	52.11	28.2367	1
Sj_Unigene_24720	0.0233333	0.16	0	4.99333	3
Sj_Unigene_49447	15.0333	26.4567	35.9067	50.98	4
Sj_Unigene_16730	3.76	1.83667	5.90667	4.73667	8
Sj_Unigene_45968	29.4533	22.7	82.2867	64.86	8
Sj_Unigene_43463	7.63	7.34	1.81333	10.8167	19
Sj_Unigene_15164	6.45667	15.1733	2.05667	12.37	15
Sj_Unigene_48526	6.00667	26.3867	0	0	10
Sj_Unigene_12222	1.38	2.49333	12.2367	0.986667	12
Sj_Unigene_30865	11.97	6.71333	8.52	36.0633	3
Sj_Unigene_19729	2.85	2.72	9.60333	0.316667	1
Sj_Unigene_18961	10.9633	14.38	7.86667	4.41667	11
Sj_Unigene_12460	86.99	0.23	12.5967	14.4633	5
Sj_Unigene_35239	10.8967	7.07	12.9467	21.4467	4
Sj_Unigene_15962	7.05667	16.9367	3.34	6.08333	10
Sj_Unigene_9893	4.45333	5.54	20.0333	11.9367	8
Sj_Unigene_18878	8.03667	3.03	2.71667	8.05	20
Sj_Unigene_34749	15.44	17.4167	18.8367	8.29667	13
Sj_Unigene_50868	58.89	56.55	34.2	90.4167	19
Sj_Unigene_44541	6.52667	2.31	1.41	10.6633	20
Sj_Unigene_43848	145.83	112.213	0	105.633	15
Sj_Unigene_51077	35.3633	36.2567	45.44	86.33	3
Sj_Unigene_24735	2.57667	5.53333	10.09	0.823333	16
Sj_Unigene_19136	11.9933	12.5267	3.18333	0.0333333	9
Sj_Unigene_44727	44.1233	38.9733	32.8	2.40667	13
Sj_Unigene_44123	45.2533	62.7033	36.61	89.81	19
Sj_Unigene_50310	87.4067	80.8367	12.9733	47.6633	2
Sj_Unigene_1071	3.15667	2.29	34.22	1.75667	12
Sj_Unigene_44087	69.4767	7.46333	77.6167	40.87	6
Sj_Unigene_30723	4.36333	7.24667	6.64	5.22333	16
Sj_Unigene_52498	66.2367	25.9833	18.8833	62.9367	20
Sj_Unigene_24606	13.5133	17.2333	7.49667	20.8367	19
Sj_Unigene_27948	12.5067	0.113333	24.47	39.41	4
Sj_Unigene_48634	35.1367	25.5133	0.146667	0.516667	2
Sj_Unigene_44482	13.3967	1.08	0.62	81.7233	3
Sj_Unigene_17246	2.23667	4.59333	31.46	0	12
Sj_Unigene_39161	2.29667	3.14667	2.27	0.94	13
Sj_Unigene_52499	51.48	110.363	152.7	216.583	4
Sj_Unigene_41447	0.793333	1.77333	1.99	0.84	16
Sj_Unigene_50273	17.9333	34.0867	37.4167	97.6567	3
Sj_Unigene_51475	6.44667	8.97	3.52333	7.87667	15
Sj_Unigene_38068	3.06667	4.51333	4.33	7.15333	3
Sj_Unigene_32595	4.55667	11.9267	0.143333	0.0933333	11
Sj_Unigene_49153	22.2867	46.48	16.7767	33.6333	7
Sj_Unigene_12453	1.48	0.54	0.46	0.753333	5
Sj_Unigene_10166	40.2767	111.94	59.5567	2.62333	13
Sj_Unigene_46465	26.67	26.59	12.92	28.0467	15
Sj_Unigene_6351	9.04667	4.16667	2.86667	2.07	18
Sj_Unigene_4691	4.04333	6.39333	3.55	2.41333	10
Sj_Unigene_733	15.7867	16.4867	8.30667	1.83667	9
Sj_Unigene_9765	23.6133	44.0067	26.9833	54.2267	19
Sj_Unigene_28567	35.99	3.39	5.59667	11.2933	5
Sj_Unigene_24965	3.83	6.22	6.6	5.91333	8
Sj_Unigene_1973	5.27667	2.40667	11.2167	7.20333	8
Sj_Unigene_7582	24.71	46.8067	19.3033	11.4033	10
Sj_Unigene_23295	1.58	2.40333	2.84667	0.786667	16
Sj_Unigene_15554	6.78667	21.6033	3.64333	3.94667	10
Sj_Unigene_39361	11.04	15.4233	59.0667	63.81	4
Sj_Unigene_15527	15.36	18.3567	0.906667	4.05667	9
Sj_Unigene_4099	5.47667	0.513333	7.79	0.136667	6
Sj_Unigene_46658	12.7433	14.81	19.4733	15.9333	8
Sj_Unigene_28629	2.92	3.34667	0.206667	1.82	7
Sj_Unigene_9708	6.63	8.25	20.38	3.20333	16
Sj_Unigene_38852	0.553333	1.45333	0	0.343333	7
Sj_Unigene_2151	1.44	0.586667	0.17	1.34	20
Sj_Unigene_38938	12.2567	7.01	10.5033	9.45667	17
Sj_Unigene_26542	0.993333	0.696667	0	5.83667	14
Sj_Unigene_27959	11.1067	10.3267	5.94333	14.31	19
Sj_Unigene_22333	1.66	18.3433	1.72	0.396667	10
Sj_Unigene_37294	15.5033	3.05	5.59667	3.45333	5
Sj_Unigene_52671	23.7267	35.03	53.74	53.4033	8
Sj_Unigene_36823	0.85	1.58333	1.93667	11.6133	3
Sj_Unigene_21749	1.34333	2.39333	0.6	1.59	7
Sj_Unigene_31	9.32333	9.18333	9.24333	4.66	13
Sj_Unigene_51558	216.27	221.247	0.556667	3.13667	9
Sj_Unigene_32020	19.5833	18.0767	30.0067	9.62333	16
Sj_Unigene_23093	6.68667	9.31	10.8667	7.89	16
Sj_Unigene_48198	4.58	5.59333	5.27667	2.47333	13
Sj_Unigene_4327	3.92	15.45	0.0433333	35.14	19
Sj_Unigene_38341	32.24	52.4433	115.69	13.1667	16
Sj_Unigene_8487	32.2967	8.30667	8.61333	3.84667	5
Sj_Unigene_29012	1.04333	1.58333	1.39667	3.44	3
Sj_Unigene_210	16.2367	14.74	8.39667	3.74333	2
Sj_Unigene_52779	46.7667	50.28	111.2	51.1967	12
Sj_Unigene_10435	3.42333	8.77333	0	4.72	7
Sj_Unigene_12720	0.716667	0.0933333	0	27.4	3
Sj_Unigene_8863	3.46333	0.58	1.81333	0.656667	17
Sj_Unigene_378	22.2967	12.1367	18.42	13.6067	17
Sj_Unigene_22608	2.50333	1.36667	1.14333	0.756667	18
Sj_Unigene_12850	1.39	5.79333	0.0633333	2.12	7
Sj_Unigene_20784	1.85667	3.38333	0.736667	0.793333	11
Sj_Unigene_11614	11.8033	17.16	0.05	10.8533	15
Sj_Unigene_5911	68.7967	59.68	139.423	3.38667	16
Sj_Unigene_34205	6.20333	5.47333	2.71	0.62	2
Sj_Unigene_41621	32.9133	2.88333	4.29	16.3433	5
Sj_Unigene_6491	2.23333	1.21333	18.0767	0	12
Sj_Unigene_19357	45.19	24.4867	115.347	20.51	1
Sj_Unigene_16992	0.626667	2.14	8.85	0.136667	12
Sj_Unigene_37141	19.07	17.5233	31.5533	16.3	1
Sj_Unigene_39742	73.3533	49.54	46.9167	0.233333	13
Sj_Unigene_51640	3.92	5.05333	2.78333	0.45	13
Sj_Unigene_33518	1.29667	0.45	0.393333	2.41	20
Sj_Unigene_13541	62.2733	40.7433	28.11	64.4467	20
Sj_Unigene_396	10.14	18.54	3.73667	0.956667	11
Sj_Unigene_31927	6.61333	3.4	3.23	8.88333	20
Sj_Unigene_16067	3.99333	9.84	3.84667	0.01	10
Sj_Unigene_28186	9.35333	8.67333	4.66	0.266667	9
Sj_Unigene_9425	2.32	0	12.9767	1.39667	12
Sj_Unigene_23196	0.51	0.0933333	4.04	0	12
Sj_Unigene_24662	0.173333	4.13667	0	0	10
Sj_Unigene_12723	5.59333	0.00666667	6.32333	2.21667	6
Sj_Unigene_8472	19.17	14.8133	11.38	28.9633	20
Sj_Unigene_5538	5.35333	7.25333	8.59333	6.66	16
Sj_Unigene_28109	7.52667	2.96333	0.563333	2.56667	18
Sj_Unigene_13957	3.75667	14.0767	22.2167	32.6267	4
Sj_Unigene_13255	1.17333	0.476667	0.87	0.04	17
Sj_Unigene_16905	3.14667	1.33	0.0766667	6.77	20
Sj_Unigene_51101	23.2767	31.08	56.9167	40.2167	8
Sj_Unigene_3380	7.26333	9.06333	4.49333	2.34667	9
Sj_Unigene_12402	0.236667	0	1.18667	0	1
Sj_Unigene_50010	11.9233	6.83	2.13	4.26667	18
Sj_Unigene_11049	3.34333	4.08333	11.85	2.95333	12
Sj_Unigene_7738	13.6933	15.9333	9.09	4.81333	9
Sj_Unigene_12444	4.27333	15.8467	0.336667	0.76	10
Sj_Unigene_53270	355.983	475.507	312.647	631.123	19
Sj_Unigene_39347	4.49333	1.29667	0.836667	2.09333	5
Sj_Unigene_38548	5.63	8.67333	83.2267	50.2967	8
Sj_Unigene_11212	2.20333	3.93	0	0.356667	11
Sj_Unigene_6563	0.45	2.97	0.523333	2.29	15
Sj_Unigene_13907	14.89	16.7033	5.33333	2.14	9
Sj_Unigene_736	7.53333	19.25	15.3067	13.3333	10
Sj_Unigene_48731	4	13.5467	1.81333	3.90667	10
Sj_Unigene_6442	1.75333	2.22	0.523333	3.84667	19
Sj_Unigene_42580	3.15	2.62	4.9	10.1633	4
Sj_Unigene_46250	28.4733	20.2467	14.14	52.0367	20
Sj_Unigene_47920	6.83	12.5967	1.11	11.2533	15
Sj_Unigene_9255	3.01667	0	4.25333	4.80667	4
Sj_Unigene_31310	9.7	0.77	4.48667	3.14	5
Sj_Unigene_32803	7.64667	11.6767	3.25333	20.49	19
Sj_Unigene_32058	8.69333	5.77667	10.0833	2.25667	6
Sj_Unigene_51215	12.7533	15.7933	22.9633	18.87	8
Sj_Unigene_19319	16.3733	12.0067	21.7767	6.64333	6
Sj_Unigene_46625	20.1633	28.1667	22.6933	8.90667	13
Sj_Unigene_43482	11.08	9.63333	4.39333	2.01333	2
Sj_Unigene_37848	6.50333	19.8	0.866667	22.1267	19
Sj_Unigene_313	6.62333	9.48333	5.17	1.53333	13
Sj_Unigene_23225	3.35333	3.49333	0.85	5.92667	19
Sj_Unigene_50921	11	10.0633	51.0167	21.41	8
Sj_Unigene_5772	13.1767	6.01	7.85667	15.31	20
Sj_Unigene_14655	4.65333	3.29333	0.493333	0.48	2
Sj_Unigene_39827	8.05	9.07	4.33667	16.3533	19
Sj_Unigene_46549	115.61	20.2933	23.62	132.49	20
Sj_Unigene_7392	8.5	10.1033	26.24	10.9	12
Sj_Unigene_239	0.08	0.26	0.0133333	0.07	7
Sj_Unigene_20964	21.35	24.2367	13.0033	28.6533	19
Sj_Unigene_39190	3.83667	0.436667	0.18	0.51	5
Sj_Unigene_6185	1.07667	0.84	0.116667	0.396667	2
Sj_Unigene_290	2.28667	1.31	0.893333	0.666667	18
Sj_Unigene_27421	12.4733	37.68	0.636667	4.69333	10
Sj_Unigene_16034	7.27	2.06333	0.0966667	5.11667	5
Sj_Unigene_50142	28.37	11.7767	10.8	13.0667	5
Sj_Unigene_17492	12.3433	6.74667	11.7667	12.0867	17
Sj_Unigene_27963	0.4	0.526667	1.76	4.17667	4
Sj_Unigene_13140	14.8367	15.0567	4.49333	12.34	15
Sj_Unigene_40106	2.48333	3.56333	3.74333	3.51667	8
Sj_Unigene_4436	13.73	22.9233	7.88333	3.42	11
Sj_Unigene_13382	5.84	3.94667	3.66333	17.7533	3
Sj_Unigene_46	27.8533	43.5533	11.86	24.6033	7
Sj_Unigene_50451	61.9033	29.0833	18.55	34.8433	5
Sj_Unigene_30233	4.55333	9.35333	1.41667	3.48333	7
Sj_Unigene_53145	34.6233	42.8333	26.8	75.3733	14
Sj_Unigene_46117	6.93333	9.87667	7.82667	1.16	13
Sj_Unigene_18790	15.9367	6.61667	11.2767	2.33333	17
Sj_Unigene_11894	7.64667	42.7733	0.0233333	0.0366667	10
Sj_Unigene_9467	2.64667	0.06	1.83667	0.836667	17
Sj_Unigene_12722	3.99667	10.1267	2.46333	1.27	10
Sj_Unigene_29327	2.14667	8.69	3.25	4.12667	10
Sj_Unigene_29704	16.2533	27.9833	20.5567	25.92	19
Sj_Unigene_16851	3.86667	11.8367	30.8167	5.21667	12
Sj_Unigene_21786	9.42333	15.9333	29.96	39.53	4
Sj_Unigene_17038	1.60333	4.34333	2.58667	7.2	19
Sj_Unigene_29902	4.56	2.22667	0.68	1.57	18
Sj_Unigene_21763	0.823333	2.09333	2.70667	6.48333	4
Sj_Unigene_10378	5.93667	23.97	0.313333	12.7367	7
Sj_Unigene_34989	4.78	4.09333	17.28	6.83667	12
Sj_Unigene_3168	2.49333	12.4133	0.283333	0.143333	10
Sj_Unigene_52358	138.33	111.697	37.29	199.183	20
Sj_Unigene_35944	1.24	6.62333	0	0	10
Sj_Unigene_18483	3.19	12.8967	0	13.11	19
Sj_Unigene_33624	32.08	16.23	30.1133	1.40333	17
Sj_Unigene_8452	1.83667	0.47	1.33333	0.433333	17
Sj_Unigene_966	19.8667	32.5867	16.5167	12.0267	10
Sj_Unigene_35918	1.29667	0.41	2.64667	0.243333	1
Sj_Unigene_22289	6.64	14.8467	3.85667	2.69333	10
Sj_Unigene_12293	5.10667	2.89	2.51333	7.36333	20
Sj_Unigene_42606	15.17	64.46	12.4633	20.9833	10
Sj_Unigene_26756	2.52	9.6	0.7	0.583333	10
Sj_Unigene_2283	16.63	27.2667	30.3633	20.9933	16
Sj_Unigene_5878	4.07667	1.37	3.00667	17.3	3
Sj_Unigene_1103	10.1833	11.2333	11.6233	3.79667	13
Sj_Unigene_16299	3.76333	3.95667	0.486667	0.706667	9
Sj_Unigene_31249	10.0867	10.97	3.69667	14.38	15
Sj_Unigene_22057	6.05	7.92667	14.5833	3.86333	16
Sj_Unigene_47308	0.03	0.263333	24.9767	0.736667	12
Sj_Unigene_3093	7.05	10.5933	1.03333	4.65333	7
Sj_Unigene_42809	26.5667	27.1533	43.4833	11.0467	16
Sj_Unigene_14832	19.2767	11.5567	1.5	3.08	2
Sj_Unigene_15556	9.11333	10.1433	4.67333	1.66333	9
Sj_Unigene_37519	4.76333	7.34333	1.77667	4.09333	7
Sj_Unigene_51595	11.28	11.5767	17.7033	20.2233	4
Sj_Unigene_5531	14.8767	15.2967	4.53	6.39333	9
Sj_Unigene_23676	5.54333	9.45333	5.13333	0.683333	13
Sj_Unigene_51735	48.61	72.9233	65.5333	114.3	14
Sj_Unigene_27646	80.74	31.76	0.676667	0.01	18
Sj_Unigene_23131	23.0267	23.2333	10.44	28.25	15
Sj_Unigene_37063	0.763333	4.85333	2.27	24.2833	14
Sj_Unigene_34250	9.94667	0.353333	5.80333	1.68667	17
Sj_Unigene_20175	48.3	1.43667	2.21667	0.88	5
Sj_Unigene_19899	25.3833	18.4967	8.35	8.37667	2
Sj_Unigene_20471	4.17	0.946667	4.24667	3.16333	6
Sj_Unigene_15509	4.69333	1.23	0.62	1.25333	5
Sj_Unigene_38220	13.08	4.74667	1.3	45.4033	20
Sj_Unigene_18423	2.94667	0.503333	5.97333	5.19667	8
Sj_Unigene_45471	1.89333	1.61	0.96	19.0833	3
Sj_Unigene_49182	10.6767	9.92	17.9833	11.9	8
Sj_Unigene_52916	40.2033	43.6633	19.3867	46.55	15
Sj_Unigene_16949	12.21	8.62333	2.07	2.57	2
Sj_Unigene_51547	10.4233	9.94667	29.38	10.9733	12
Sj_Unigene_11034	254.957	4.86	172.447	63.2233	17
Sj_Unigene_7372	16.5733	16.03	4.98	3.33667	9
Sj_Unigene_42431	12.58	55.9967	1.67333	5.38333	10
Sj_Unigene_20721	0.233333	2.68	0	0.81	7
Sj_Unigene_384	6.44667	8.08333	1.09667	1.57	9
Sj_Unigene_16648	13.4267	8.04	2.23	4.55333	18
Sj_Unigene_17329	1.39333	0.88	2.33667	4.38667	4
Sj_Unigene_12978	5.54667	0.606667	17.1133	26.9033	4
Sj_Unigene_23186	2.31333	2.07333	1.53333	0.173333	13
Sj_Unigene_33284	4.17333	5.83333	8.83333	10.7267	4
Sj_Unigene_49378	41.54	33.3733	57.1167	17.0067	6
Sj_Unigene_25370	6.63	1.83667	12.7767	3.83333	1
Sj_Unigene_46378	9.44	8.46333	12.1933	19.8333	4
Sj_Unigene_8044	3.85333	1.40667	2.03333	0.276667	17
Sj_Unigene_41017	3.28	6.09333	0.116667	8.45667	19
Sj_Unigene_32288	12.1533	5.75667	2.44667	3.29667	18
Sj_Unigene_5010	10.64	6.30667	9.88333	0.0366667	17
Sj_Unigene_21129	4.96333	9.72667	15.2333	4.63333	16
Sj_Unigene_5177	40.98	75.7633	49.7867	23.0667	13
Sj_Unigene_49221	152.603	64.4767	1.91333	4.84667	18
Sj_Unigene_17813	7.95667	10.44	3.23	3.37	11
Sj_Unigene_13922	8.36667	0.246667	4.94667	6.92333	20
Sj_Unigene_23373	0.406667	0.04	3.48333	0.476667	12
Sj_Unigene_4032	17.7367	0.0366667	0	126.75	3
Sj_Unigene_13365	3.66667	9.87333	22.4033	0.98	16
Sj_Unigene_51431	409.42	50.3433	136.867	1284.97	20
Sj_Unigene_7620	6.96667	9.44667	11.8	3.37333	16
Sj_Unigene_33622	11.4133	21.26	4.23333	36.6033	19
Sj_Unigene_21319	0.486667	0.133333	1.09333	0.573333	8
Sj_Unigene_24075	7.27667	7.78333	9.39	18.6033	3
Sj_Unigene_18565	8.11	10.72	10.4067	5.43	13
Sj_Unigene_42955	2.55333	4.99333	0.226667	0.126667	11
Sj_Unigene_29236	0.513333	10.04	10.1867	0.206667	16
Sj_Unigene_13920	6.96	10.15	6.31667	1.91	13
Sj_Unigene_31891	5.74667	10.8133	5.61333	2.44	10
Sj_Unigene_36592	10.74	8.57333	1.17	1.4	2
Sj_Unigene_45795	4.86667	4.24667	1.56333	2.90333	2
Sj_Unigene_42171	7.18	10.9833	1.64333	5.50333	7
Sj_Unigene_24879	16.4233	62.1233	67.7967	17.3233	16
Sj_Unigene_51903	221.457	155.4	29.5567	18.1067	2
Sj_Unigene_21805	14.88	11.1967	10.5333	0	13
Sj_Unigene_27660	7.02667	11.95	3.70333	7.42667	7
Sj_Unigene_28378	0.216667	1.15667	59.3	32.8033	8
Sj_Unigene_10282	3.98333	1.93	1.76	0.583333	18
Sj_Unigene_12459	7.07333	10.34	2.36333	1.22667	11
Sj_Unigene_25242	1	1.24333	0.426667	2.35	19
Sj_Unigene_37825	15.2867	25.2333	33.2733	14.9767	16
Sj_Unigene_12355	8.67	7.36333	14.1167	5.57667	1
Sj_Unigene_29442	0.34	0.523333	1.67333	6.26333	3
Sj_Unigene_27484	5.47	2.8	14.9733	15.0933	4
Sj_Unigene_41362	19.5667	2.19667	30.2567	0.283333	6
Sj_Unigene_34716	3.34	0.75	2.17333	0.723333	17
Sj_Unigene_10793	1.77	1.66333	0.356667	16.67	3
Sj_Unigene_37011	31.79	29.85	11.46	75.3567	14
Sj_Unigene_9070	6.21	3.50667	0.9	3.41	18
Sj_Unigene_47161	12.5767	27.32	7.74667	14.5767	7
Sj_Unigene_29811	2.42	2.78	5.44	4.67333	8
Sj_Unigene_29575	0.58	2.93667	4.56	0.583333	16
Sj_Unigene_18431	5.81667	11.5267	1.38	1.14333	11
Sj_Unigene_5138	5.03667	5.92667	15.5067	1.50333	16
Sj_Unigene_599	7.11333	3.29	2.22667	1.09	18
Sj_Unigene_52597	150.73	41.9633	287.22	26.1033	6
Sj_Unigene_24617	10.4233	8.78333	10.82	2.37667	13
Sj_Unigene_21477	3.81667	5.28333	2.18333	5.86333	15
Sj_Unigene_39344	3.55333	6.3	3.68333	1.33333	13
Sj_Unigene_746	6.11667	10.3867	0.603333	19.5967	19
Sj_Unigene_29515	3.84333	4.56333	22.4167	0.09	12
Sj_Unigene_28011	4.36667	5.08667	1.81333	1.65667	9
Sj_Unigene_3815	6.78667	4.37667	2.71333	9.61667	20
Sj_Unigene_16241	55.8067	98.14	17.5967	9.56	11
Sj_Unigene_12774	15.82	29.24	12.86	44.3967	19
Sj_Unigene_45288	5.88667	6.91333	0.656667	1.74	9
Sj_Unigene_9505	4.84333	4.18	1.67667	13.7433	14
Sj_Unigene_701	21.0567	15.8233	7.88333	7.11	2
Sj_Unigene_23987	19.1667	0.563333	17.2333	3.99	17
Sj_Unigene_14535	0.23	2.41	0.283333	0.213333	10
Sj_Unigene_12676	9.25333	67.6867	3.29	0.0166667	10
Sj_Unigene_9469	50.1767	0.75	7.78667	0.0933333	5
Sj_Unigene_18936	0.33	0.443333	17.6733	0.786667	12
Sj_Unigene_16457	0.65	0.416667	0.256667	0.03	2
Sj_Unigene_13971	3.6	10.5933	1.90667	2.52667	10
Sj_Unigene_43324	30.5467	42.25	26.4067	11.0433	13
Sj_Unigene_41422	28.5733	15.9067	31.04	26.44	6
Sj_Unigene_28010	8.88333	8.42333	9.74333	15.0933	3
Sj_Unigene_14279	25.7667	28.4967	8.76333	23.69	15
Sj_Unigene_47747	38.7867	18.07	0.0433333	0.03	18
Sj_Unigene_4161	11.1467	23.6733	5.06333	4.21333	10
Sj_Unigene_18750	1.36333	3.01	0.06	0.333333	11
Sj_Unigene_44336	6.81333	16.5467	2.94	2.19667	10
Sj_Unigene_40120	1.54	6.78333	0.856667	0.856667	10
Sj_Unigene_338	24.6667	17.05	5.59667	10.8167	2
Sj_Unigene_24612	5.22333	14.41	5.14	3.35333	10
Sj_Unigene_30388	7.02333	6.53	1.96	9.11333	15
Sj_Unigene_45956	11.3733	35.3733	2.22	73.4167	19
Sj_Unigene_44621	3.10333	2.30667	4.28	33.8567	3
Sj_Unigene_20607	12.7467	2.54667	10.15	0.04	17
Sj_Unigene_3044	15.3833	28.24	0.786667	19.7667	15
Sj_Unigene_38906	13.3967	18.9233	17.01	31.4167	14
Sj_Unigene_12856	9.4	5.75333	10.92	10.4967	8
Sj_Unigene_50620	22.71	22.9233	12.53	27.87	15
Sj_Unigene_36623	46.3667	43.7733	69.16	37.5033	1
Sj_Unigene_23488	0.923333	0	1.76333	1.80333	4
Sj_Unigene_20125	10.5967	19.6533	12	4.24	13
Sj_Unigene_39406	12.7833	41.2833	13.4867	10.6267	10
Sj_Unigene_23866	18.7067	36.4067	2.01	2.71667	11
Sj_Unigene_46966	16.95	6.55667	0.753333	20.5967	20
Sj_Unigene_30697	0.726667	0.623333	4.84333	5.62667	4
Sj_Unigene_39677	3.65333	8.86667	3.26667	17.13	19
Sj_Unigene_27279	2.96	5.56667	1.63	8.72	19
Sj_Unigene_38515	7.91333	1.61333	2.70667	14.5833	20
Sj_Unigene_36960	5.07	22.14	0.953333	2.95667	10
Sj_Unigene_51084	17.6867	27.9133	13.26	8.28333	11
Sj_Unigene_40681	8.46667	10.1	21.73	40.59	4
Sj_Unigene_27513	9.06333	29.87	0.403333	29.6533	15
Sj_Unigene_52022	73.16	70.75	135.773	32.39	16
Sj_Unigene_44049	10.32	18.1467	8.50333	3.91	11
Sj_Unigene_665	25.2067	13.4667	10.33	8.93	18
Sj_Unigene_39930	3.09333	1.53333	1.04333	6.37333	20
Sj_Unigene_15275	9.92	0.0233333	7.60333	4.06667	17
Sj_Unigene_43407	11.94	10.45	27.49	0.08	16
Sj_Unigene_33460	21.0867	6.69667	2.73	3.18	18
Sj_Unigene_10082	1.67	6.63333	1.05667	2.57	7
Sj_Unigene_32297	47.7	65.44	61.1567	124.153	3
Sj_Unigene_32180	2.82333	2.34	1.12667	5.60667	20
Sj_Unigene_3770	7.74333	7.71667	2.29667	5.31333	2
Sj_Unigene_37749	89.5233	40.7867	20.23	12.2667	18
Sj_Unigene_39956	2.05	7.26333	0.233333	0.476667	10
Sj_Unigene_9675	0.583333	0.433333	0.493333	6.85333	3
Sj_Unigene_11825	9.94333	17.4433	1.43667	19.1533	15
Sj_Unigene_25768	6.67	6.49333	0.886667	0.783333	9
Sj_Unigene_38793	5.04333	14.1733	2.49333	14.22	19
Sj_Unigene_36394	4.78667	6.12	9.01667	20.5	4
Sj_Unigene_35629	1.09333	3.01	3.48	7.41667	4
Sj_Unigene_51081	36.7433	34.2133	20.1867	13.2533	9
Sj_Unigene_47432	0.283333	0.27	0.4	0	13
Sj_Unigene_8427	21.4133	5.78667	2.93	6.21333	5
Sj_Unigene_7799	8.17	0.326667	8.90333	2.73667	6
Sj_Unigene_40079	29.24	34.5233	32.4333	62.54	3
Sj_Unigene_48939	3.61667	14.8733	1.15667	19.6067	19
Sj_Unigene_33056	1.44	5.17333	0.516667	1.33667	10
Sj_Unigene_10726	24.3767	25.5467	17.35	8.54667	9
Sj_Unigene_28001	18.0067	0.923333	61.2933	57.8367	8
Sj_Unigene_51018	26.8833	25.27	40.0167	55.36	4
Sj_Unigene_37866	23.0967	26.1167	42.97	28.4967	8
Sj_Unigene_13279	4.76667	6.78667	2.31333	0.403333	9
Sj_Unigene_28038	20.3267	4.31333	45.3467	10.7533	1
Sj_Unigene_20689	47.12	87.34	81.8133	10.9033	13
Sj_Unigene_490	33.28	29.79	32.4167	8.71	13
Sj_Unigene_51686	123.657	101.207	50.5033	37.57	2
Sj_Unigene_15931	1.10667	2.02	1.12333	17.2767	3
Sj_Unigene_28113	4.43333	9.06667	41.34	69.3033	4
Sj_Unigene_37373	27.0233	53.7767	9.60333	35.0267	7
Sj_Unigene_32430	18.4533	4.89333	11.3833	3.81333	17
Sj_Unigene_32986	6.38333	20.5933	5.97	43.8267	19
Sj_Unigene_4984	4.68333	6.78333	1.22333	3.31333	7
Sj_Unigene_34566	277.587	97.4233	13.5933	0.276667	18
Sj_Unigene_52335	126.267	0	60.0633	23.17	17
Sj_Unigene_10782	9.18667	7.99667	1.57333	5.00333	2
Sj_Unigene_14717	22.96	17.75	28.9167	3.45333	6
Sj_Unigene_8514	16.17	3.30667	83.2967	2.33667	1
Sj_Unigene_50556	21.0933	15.9233	0.963333	6.29	2
Sj_Unigene_23286	24.4333	13.8267	48.1333	19.3467	1
Sj_Unigene_14261	3.99667	2.75333	3.31667	1.68667	17
Sj_Unigene_18897	1.54667	0.84	12.4233	1.44333	12
Sj_Unigene_51650	11.5467	14.18	4.18	233.597	3
Sj_Unigene_19509	5.11333	2.86	8.95	3.09667	1
Sj_Unigene_5438	0.166667	1.04	0.433333	0	10
Sj_Unigene_44294	8.39667	3.90667	13.8767	0.19	6
Sj_Unigene_3335	3.33333	4.79	1.76667	3.72	15
Sj_Unigene_7756	2.53	0.15	2.99333	4.58333	4
Sj_Unigene_2146	11.52	25.7633	20.86	2.59667	13
Sj_Unigene_34983	7.39	30.14	7.06	1.91667	10
Sj_Unigene_30046	77.92	70.9733	16.53	22.7167	2
Sj_Unigene_5118	34.1333	14.52	8.11667	5.57333	18
Sj_Unigene_29048	1.31667	1.34	0	0.556667	9
Sj_Unigene_19028	1.23333	1.89	1.05	3.04333	19
Sj_Unigene_35264	3.78667	2.15667	6.74667	0.886667	1
Sj_Unigene_12892	1.55333	0.403333	0.643333	3.62667	20
Sj_Unigene_49107	11.8533	10.0033	2.68333	8.74	15
Sj_Unigene_29258	242.053	7.46	4.93	2.42333	5
Sj_Unigene_23657	3.36333	16.33	0	7.54	7
Sj_Unigene_27962	3.84	13.39	0.866667	26.0267	19
Sj_Unigene_32558	12.12	7.42333	19.5233	10.06	1
Sj_Unigene_21899	2.42667	1.08	4.47333	2.78	8
Sj_Unigene_31142	10.7433	5.30333	2.72	1.13667	18
Sj_Unigene_46793	27.2233	18.9133	6.7	22.4433	15
Sj_Unigene_22465	1.6	0.383333	5.20333	0.306667	1
Sj_Unigene_36577	12.2767	23.37	0.04	8.77	7
Sj_Unigene_26857	1.01333	3.98333	9.53333	0.5	16
Sj_Unigene_40398	5.31333	0.13	2.92333	0	17
Sj_Unigene_35045	44.68	88.7133	250.863	70.4033	12
Sj_Unigene_34530	3.1	1.31667	1.50333	0.993333	5
Sj_Unigene_28599	3.79	0.286667	6.24	0.61	6
Sj_Unigene_52715	38.7567	51.1867	81.0833	107.443	4
Sj_Unigene_7104	3.17333	1	1.65333	5.36333	20
Sj_Unigene_13864	39.16	6.70333	8.22667	18.0867	5
Sj_Unigene_50896	59.1867	86.89	158.56	22.92	16
Sj_Unigene_30593	90.6233	61.68	32.7167	52.2967	18
Sj_Unigene_45879	8.86	8.03667	7.15667	27.7633	3
Sj_Unigene_4853	15.8067	17.0667	11.0567	5.43333	9
Sj_Unigene_3844	7.16333	25.1967	4.54	1.20333	10
Sj_Unigene_7183	1.02333	4.57	2.24333	1.15333	10
Sj_Unigene_46037	5.52333	8.47667	13.1333	123.28	3
Sj_Unigene_47805	5.55667	1.31	0.176667	3.55	5
Sj_Unigene_26892	3.29667	8.37667	12.3333	0.0766667	16
Sj_Unigene_50915	0.01	0	372.03	19.24	12
Sj_Unigene_29079	133.13	0.643333	469.587	27.24	1
Sj_Unigene_28703	13.4333	17.19	15.4733	2.17333	13
Sj_Unigene_11128	5.55667	6.48	0.22	2.08667	9
Sj_Unigene_35072	13.6633	2.27667	38.9933	42.0533	4
Sj_Unigene_30512	40.04	37.3333	10.32	32.7833	15
Sj_Unigene_9537	4.93333	0.353333	0.94	1.17667	5
Sj_Unigene_18355	3.69333	0.73	2.32	1.77333	17
Sj_Unigene_29226	5.32667	4.21	5.26	10.0067	3
Sj_Unigene_45774	3.03333	3.16333	5.16333	30.63	3
Sj_Unigene_17276	4.03	1.02667	0.183333	0.99	5
Sj_Unigene_7679	7.36333	20.7233	0	8.89333	7
Sj_Unigene_10545	2.71667	1.78333	0.433333	2.65667	15
Sj_Unigene_4141	1.38667	0.09	0.0766667	0	5
Sj_Unigene_33661	170.37	15.0833	317.163	138.277	1
Sj_Unigene_32581	1.27	3.72	0.223333	7.39667	19
Sj_Unigene_14718	3.90667	3.13	1.73333	1.51667	2
Sj_Unigene_50751	18.81	39.07	19.2933	11.11	10
Sj_Unigene_12347	7.90667	7.40333	1.76333	2.18333	2
Sj_Unigene_39601	1.41333	3.9	0.356667	0.323333	10
Sj_Unigene_33529	47.8967	0.673333	87.8167	2.12333	6
Sj_Unigene_46646	15.9767	6.25667	0.993333	7.48667	18
Sj_Unigene_50771	26.3633	84.0167	62.9267	63.0867	10
Sj_Unigene_43652	6.41667	8.00667	7.03	3.17667	13
Sj_Unigene_34006	4.36	9.99667	2.50333	2.38	10
Sj_Unigene_42144	13.5267	0.0933333	16.6	18.8767	4
Sj_Unigene_5076	4.07667	4.59333	1.23667	1.73667	9
Sj_Unigene_51424	10.6567	12.02	13.3633	32.4633	3
Sj_Unigene_38882	10.1867	9.91	46.3233	16.2767	12
Sj_Unigene_5740	2.02667	0	8.56333	0	1
Sj_Unigene_7671	4.69	7.57667	2.18333	2.28667	11
Sj_Unigene_51477	13.7333	16.64	14.4033	6.46667	13
Sj_Unigene_39107	0.12	0.306667	9.39667	2.69667	8
Sj_Unigene_19188	17.54	2.24333	7.29667	0.06	17
Sj_Unigene_5142	10.57	17.0533	3.69333	2.27667	11
Sj_Unigene_4928	1.32	2.73333	1.36333	27.5933	3
Sj_Unigene_43219	14.0967	8.34667	19.58	12.9933	1
Sj_Unigene_43855	19.3433	19.9167	13.0433	30.35	19
Sj_Unigene_37240	24.1867	18.7233	402.477	259.143	8
Sj_Unigene_11261	2.60667	16.39	0.72	60.8567	14
Sj_Unigene_20271	4.98333	2.20667	2.57333	1.70333	5
Sj_Unigene_27907	3.51667	3.37667	7.76667	0.63	16
Sj_Unigene_19010	2.06333	1.42333	13.85	14.07	4
Sj_Unigene_46314	17.2933	10.7133	34.91	28.3833	8
Sj_Unigene_12031	16.47	22.48	8.92	5.59667	11
Sj_Unigene_9238	8.31333	12.26	21.9467	3.83667	16
Sj_Unigene_1628	33.4233	3.71667	17.5133	3.29333	17
Sj_Unigene_47412	12.5	15.2933	15.6167	3.52333	13
Sj_Unigene_524	16.14	19.6167	11.0767	6.47333	9
Sj_Unigene_3857	6.83667	6.69333	2.26333	5.05	15
Sj_Unigene_21626	6.23	2.2	7.72	20.3833	4
Sj_Unigene_34452	1.55	0.76	16.12	0.666667	12
Sj_Unigene_4449	3.24667	6.2	0.723333	0.953333	11
Sj_Unigene_3900	2.74667	8.29	0.33	0.206667	10
Sj_Unigene_3311	4.84333	6.65333	2.59	2.06667	11
Sj_Unigene_12819	0.566667	0	3.94	2.15667	8
Sj_Unigene_8987	0	0	0	0.346667	3
Sj_Unigene_45634	3.90667	1.31667	6.85667	2.47333	1
Sj_Unigene_9405	15.3067	52.7	2.04	6.24333	10
Sj_Unigene_15328	34.4533	40.6167	10.1733	9.27	9
Sj_Unigene_8317	3.14	0.666667	0.476667	5.39333	20
Sj_Unigene_3611	7.1	15.4567	2.01	23	19
Sj_Unigene_30270	27.58	19.32	1.77	1.48	2
Sj_Unigene_14206	12.8767	5.76667	0.64	9.74667	5
Sj_Unigene_45960	8.90333	5.39333	18.2567	12.9633	8
Sj_Unigene_170	3.47667	5.02667	11.3033	23.88	4
Sj_Unigene_45650	11.8367	9.07667	13.9733	5.81667	6
Sj_Unigene_46193	1.97	1.88	2.94	0.843333	16
Sj_Unigene_29636	7.07333	14.89	1.93667	3.3	10
Sj_Unigene_41731	12.65	4.29	36.59	5.5	1
Sj_Unigene_13465	2.37333	2.21667	2.02667	0.87	13
Sj_Unigene_36536	0.0166667	0.0566667	17.1367	0.07	12
Sj_Unigene_41402	7.35333	0.116667	16.3567	3.19333	1
Sj_Unigene_25337	11.3067	8.46	3.62667	9.30667	15
Sj_Unigene_25754	3.78	3.12	7.60333	3.50667	12
Sj_Unigene_48559	5.98333	7.34333	12.1933	3.61667	16
Sj_Unigene_49394	9.51333	10.2433	3.79	65.0833	14
Sj_Unigene_48624	4.70667	9.57667	2.55667	57.5567	14
Sj_Unigene_36053	29.8167	13.28	13.0933	0.703333	18
Sj_Unigene_47280	38.0933	38.47	11.6633	32.41	15
Sj_Unigene_23437	29.5967	3.52667	29.1967	8.74667	17
Sj_Unigene_52765	94.62	41.73	8.00333	100.947	20
Sj_Unigene_13178	6.11667	1.76333	2.43	5.1	20
Sj_Unigene_34446	4.05	5.70667	0.946667	1.93667	11
Sj_Unigene_37891	6.59	9.46667	14.39	11.59	8
Sj_Unigene_52228	9.74667	14.22	16.8267	9.92667	16
Sj_Unigene_39831	25.16	20.2933	11.3867	37.0633	20
Sj_Unigene_26141	4.21333	5.49667	5.24	26.78	3
Sj_Unigene_48505	2.69333	3.99667	5.46	4.78667	8
Sj_Unigene_18662	12.36	8	36.48	8.96	1
Sj_Unigene_10326	0.823333	2.43333	0.626667	3.04333	19
Sj_Unigene_49761	4.97333	5.29333	3.4	17.08	14
Sj_Unigene_51943	18.1	75.17	52.8833	29.1467	10
Sj_Unigene_13643	3.51333	0.843333	2.21667	2.93333	5
Sj_Unigene_5495	5.22333	21.3333	0.193333	0.05	10
Sj_Unigene_45062	39.2833	18.7233	6.47	5.29333	18
Sj_Unigene_16918	13.6767	11.94	3.88333	4.40333	2
Sj_Unigene_18540	6.30333	5.45333	2.26333	0.226667	2
Sj_Unigene_51327	63.0833	111.297	89.7167	112.55	19
Sj_Unigene_22880	6.11333	5.20667	4.6	1.89333	13
Sj_Unigene_29951	70.9967	110.753	68.4133	4.37	13
Sj_Unigene_52906	308.517	558.427	474.447	444.833	10
Sj_Unigene_9386	10.0333	7.74	16.72	0.856667	16
Sj_Unigene_13838	3.81667	0	9.41333	0.533333	1
Sj_Unigene_6362	12.1767	47.7567	31.62	4.90333	13
Sj_Unigene_10279	1.28	3.67333	0.506667	4.46667	19
Sj_Unigene_19678	9.77	9.03333	1.95667	1.31333	2
Sj_Unigene_47074	13.27	16.3967	3.98333	15.5633	15
Sj_Unigene_36090	0.886667	2.90667	1.63	0.06	13
Sj_Unigene_17159	2.78333	15.6933	50.7933	0.226667	16
Sj_Unigene_18498	4.18	14.3167	0.303333	8.28	7
Sj_Unigene_47528	27.59	43.27	119.61	5.41	16
Sj_Unigene_25606	12.9833	16.3267	19.06	32.5633	4
Sj_Unigene_6588	2.50667	7.35667	0.17	0.303333	10
Sj_Unigene_1095	0.333333	0.03	0.0166667	0.253333	20
Sj_Unigene_33832	62.0967	0.66	56.3667	0.396667	17
Sj_Unigene_5665	18.86	16.15	26.5133	2.49	16
Sj_Unigene_52183	93.4767	128.833	82.9	851.513	3
Sj_Unigene_50108	39.3967	23.5667	11.0333	18.3433	18
Sj_Unigene_30529	6.21667	4.2	2.88667	0	2
Sj_Unigene_36019	18.87	13.7267	16.8133	8.39	17
Sj_Unigene_48029	26.9767	54.66	103.05	49.2067	12
Sj_Unigene_50647	17.2433	15.8933	23.3367	32.33	4
Sj_Unigene_22722	0.913333	1.12333	0.166667	0.62	7
Sj_Unigene_2519	5.77	3.06	7.34667	11.2467	4
Sj_Unigene_40309	3.64333	12.5633	2.87	11.69	19
Sj_Unigene_31473	0.95	6.31333	0	0	10
Sj_Unigene_34300	56.6567	26.7833	6.5	56.6533	20
Sj_Unigene_21503	16.5067	1.96667	3.19	0.88	5
Sj_Unigene_44882	12.5467	15.8367	10.1667	2.36667	13
Sj_Unigene_10963	6.51	5.89	3.11667	2.37	2
Sj_Unigene_45599	7.53333	0.993333	5.10333	23.7067	3
Sj_Unigene_25760	6.21	14.7233	1.90333	2.22	10
Sj_Unigene_11332	7.98333	6.80667	2.61667	0.303333	2
Sj_Unigene_1042	1.40667	1.52333	0.48	0.646667	9
Sj_Unigene_40599	9.01667	29.0833	1.04	19.5033	7
Sj_Unigene_34562	34.07	22.1733	14.51	6.33333	2
Sj_Unigene_40836	17.3767	0.493333	42.94	17.52	8
Sj_Unigene_32485	6.38667	2.01333	3.08	0.793333	5
Sj_Unigene_44801	135.567	176.633	192.48	302.317	4
Sj_Unigene_6039	4.64	2.10333	4.01	3.72	17
Sj_Unigene_52771	187.067	24.49	39.4633	33.0967	5
Sj_Unigene_53252	79.7767	256.373	1538.92	26.1133	12
Sj_Unigene_53274	650.86	969.043	602.02	1233.1	19
Sj_Unigene_6776	18.47	15.2	32.72	23.4433	8
Sj_Unigene_49572	14.8233	10.8733	2.36333	29.52	20
Sj_Unigene_35639	13.77	30.5067	45.9233	45.1933	8
Sj_Unigene_50189	108.837	123.45	192.897	166.383	8
Sj_Unigene_7418	1.23667	0	1.52333	2.08667	4
Sj_Unigene_477	5.64333	15.76	3.68667	4.01667	10
Sj_Unigene_41911	3.23667	1.65333	3.67333	1.32333	6
Sj_Unigene_43059	12.7167	11.1833	6.08333	75.6667	3
Sj_Unigene_7850	10.67	19.8433	4.96	5.93	10
Sj_Unigene_44965	55.5467	0.136667	38.05	17.21	17
Sj_Unigene_17681	37.8667	7.76667	37.0333	24.7967	17
Sj_Unigene_4868	4.71	5.06	1.61333	16.7467	14
Sj_Unigene_40319	3.03333	0.143333	10.6233	20.2233	4
Sj_Unigene_25359	47.06	0.756667	5.32667	4.35667	5
Sj_Unigene_36431	7.04333	0.0266667	1.62333	13.8367	20
Sj_Unigene_20878	2.79333	0.4	14.81	1.99667	12
Sj_Unigene_23363	5.76667	10.19	0.773333	0.616667	11
Sj_Unigene_15021	10.9267	20.8767	6.21	10.04	7
Sj_Unigene_41701	31.2233	49.47	46.3433	69.9967	14
Sj_Unigene_49012	9.03667	6.46333	2.08333	2.93	2
Sj_Unigene_38988	2.21667	2.71	0.613333	3.22	15
Sj_Unigene_32460	7.77333	10.0633	1.66	1.94667	9
Sj_Unigene_7736	4.49667	4.18333	3.09333	8.28	14
Sj_Unigene_48075	56.2967	50.27	10.1533	44.5633	15
Sj_Unigene_31672	10.5633	4.24333	0.85	4.05667	18
Sj_Unigene_34040	7.00333	14.2833	2.59667	0	11
Sj_Unigene_51242	6.45	8.49667	14.73	26.2733	4
Sj_Unigene_10832	11.1567	34.6633	2.68	2.86667	10
Sj_Unigene_6734	1.14	1.32667	0.126667	0.423333	9
Sj_Unigene_6483	3.12667	3.82667	5.47333	10.9033	4
Sj_Unigene_1651	12.76	10.0333	7.83333	3.44667	2
Sj_Unigene_7410	25.16	18.78	8.14333	9.16333	2
Sj_Unigene_21980	2.42667	6.40667	8.83333	38.0433	3
Sj_Unigene_23415	0.903333	4.3	1.10667	0.373333	10
Sj_Unigene_5294	8.12333	1.41	8.66	11.3433	4
Sj_Unigene_19775	1.21333	2.43333	19.7933	5.97667	8
Sj_Unigene_23167	3.17	1.81667	4.27667	1.27	6
Sj_Unigene_2066	24.3967	2.63	7.84	4.39333	5
Sj_Unigene_11920	7.35667	21.68	56.9667	16.8833	12
Sj_Unigene_45011	22.6067	30.6633	35.8333	33.7833	8
Sj_Unigene_2315	8.25667	11.2433	8.12333	4.43333	13
Sj_Unigene_2292	12	11.92	11.91	3.02	13
Sj_Unigene_11728	7.86667	3.75	10.4867	0.85	6
Sj_Unigene_16216	3.39333	1.75333	1.22	1.38333	18
Sj_Unigene_1767	13.4533	20.91	17.7667	8.36667	13
Sj_Unigene_52537	38.34	85.4267	288.657	291.42	4
Sj_Unigene_10911	3.29333	4.61	0.99	2.47667	7
Sj_Unigene_13384	13.5833	6.58667	8.88333	13.9233	20
Sj_Unigene_50298	33.14	24.2933	61.3933	118.903	4
Sj_Unigene_24364	18.8267	30.9933	16.4767	8.88333	11
Sj_Unigene_29552	38.96	15.0067	218.187	101.3	8
Sj_Unigene_49749	20.0033	15.3767	11.2633	6.06333	2
Sj_Unigene_4259	10.4067	15.8033	3.40667	0.636667	11
Sj_Unigene_11504	5.18	0.18	5.41667	0.936667	17
Sj_Unigene_49603	65.09	65.7867	17.1333	62.42	15
Sj_Unigene_979	6.54667	15.81	0.913333	2.56	10
Sj_Unigene_39396	7.67667	10.57	13.9033	8.84	16
Sj_Unigene_39275	34.1	56.8267	28.29	56.4133	19
Sj_Unigene_3949	9.05	11.2967	2.73333	2.21667	9
Sj_Unigene_7674	12.35	32.38	32.1367	20.5467	16
Sj_Unigene_42908	22.4933	39.3	28.55	52.0367	19
Sj_Unigene_23508	44.3	9.92333	22.34	20.5967	5
Sj_Unigene_40216	17.8433	17.7433	2.49667	12.0667	15
Sj_Unigene_30323	5.05333	2.57	2.66	4.28667	5
Sj_Unigene_199	6.53667	6.64	4.3	1.51667	9
Sj_Unigene_4639	14.8	1.87333	1.31333	8.33	5
Sj_Unigene_4605	12.7333	0	9.55667	0	17
Sj_Unigene_50523	32.3567	33.5167	14.7267	61.3633	19
Sj_Unigene_1049	58.5133	58.1267	71.4333	37.0067	16
Sj_Unigene_48287	0.46	1.33333	0.34	4.96333	14
Sj_Unigene_34121	0.19	0	0.563333	13.14	3
Sj_Unigene_23701	5.65333	18.1433	0.13	0	10
Sj_Unigene_3183	3.40333	3.14	0.736667	1.55	2
Sj_Unigene_47269	2.00333	0.713333	0.13	0.45	18
Sj_Unigene_6034	0.96	0.466667	0.196667	4.43	3
Sj_Unigene_27889	2.73	1.11	4.11667	1.47333	6
Sj_Unigene_36332	0.946667	0.64	2.43333	0.763333	1
Sj_Unigene_45190	5.29	3.85667	3.63333	12.51	3
Sj_Unigene_168	13.41	14.0667	25.4233	9.36333	16
Sj_Unigene_42534	7.27	10.11	4.54667	2.81333	11
Sj_Unigene_24845	14.3433	12.5933	4.39	6.25667	2
Sj_Unigene_51412	25.1867	26.33	56.5	35.7633	8
Sj_Unigene_4070	20.5133	28.1833	16.2033	0.486667	13
Sj_Unigene_24614	9.84333	1.55	5.00333	20.3567	20
Sj_Unigene_40952	13.0667	12.8367	2.72333	3.20667	9
Sj_Unigene_49045	34.0933	44.5533	76.38	24.45	16
Sj_Unigene_51646	50.5967	63.7833	130.65	51.9233	12
Sj_Unigene_50349	1092.21	246.09	2541.07	1422	8
Sj_Unigene_28259	26.3067	18.5867	61.8633	24.0533	12
Sj_Unigene_35335	5.50667	7.16667	18.4667	4.60333	12
Sj_Unigene_48381	12.54	0.136667	4.33333	0.473333	5
Sj_Unigene_18864	26.3533	14.17	12.0867	6.35333	18
Sj_Unigene_7639	9.76667	22.3633	94.4233	29.9433	12
Sj_Unigene_24275	2.77	8.03	20.1367	4.14	12
Sj_Unigene_18789	35.5833	1.25333	45.5367	1.21	6
Sj_Unigene_29524	12.25	3.39333	2.63	2.96667	5
Sj_Unigene_30250	4.01667	7.15333	8.59667	16.6433	4
Sj_Unigene_30582	37.27	22.07	32.3533	41.9133	20
Sj_Unigene_16250	4.76667	7.16667	0.793333	1.84667	11
Sj_Unigene_7538	17.69	0.856667	13.1433	0.88	17
Sj_Unigene_39293	19.3233	32.83	67.85	33.64	12
Sj_Unigene_3578	1.49333	2.32333	1.39	0.72	13
Sj_Unigene_41961	9.69667	8.59667	7.95333	0.16	13
Sj_Unigene_43435	4.66667	9.81	1.27	8.56667	15
Sj_Unigene_11314	89.9667	35.9333	63.0633	85.3667	20
Sj_Unigene_18976	45.0333	75.68	53.0633	76.99	19
Sj_Unigene_25238	1.60333	6.44333	0.63	0	10
Sj_Unigene_1229	6.33	11.9167	10.4367	1.60667	13
Sj_Unigene_22828	16.15	57.6967	0	17.44	7
Sj_Unigene_1445	13.5133	5.86333	4.84	4.90667	5
Sj_Unigene_51857	26.3267	24.7	20.97	40.3667	14
Sj_Unigene_34093	15.4433	34.1333	6.67333	1.88667	11
Sj_Unigene_51191	10.6267	6.6	37.3567	10.7133	12
Sj_Unigene_21507	1.28333	1.26667	0.263333	0.01	9
Sj_Unigene_2725	7.10333	6.01667	2.73667	2.66	2
Sj_Unigene_33222	8.34333	1.59667	12.1467	1.07333	6
Sj_Unigene_5556	11.8433	4.83333	9.07	11.81	20
Sj_Unigene_25522	7.14667	2.21	1.86667	0	18
Sj_Unigene_18060	6.06	0	11.12	34.55	4
Sj_Unigene_53282	671.373	930.13	914.23	3478.13	3
Sj_Unigene_33931	1.61333	0.343333	1.28667	1.16667	17
Sj_Unigene_39077	25.9133	23.0533	7.57	6.29333	2
Sj_Unigene_39109	63.6533	65.2033	27.21	463.48	3
Sj_Unigene_13495	15.4333	22.38	7.05667	11.1367	7
Sj_Unigene_29137	9.64667	8.41667	25.6767	11.4133	12
Sj_Unigene_19742	3.12667	3.85	31.7733	6.64333	12
Sj_Unigene_15912	11.61	35.99	0.41	16.3633	7
Sj_Unigene_24162	8.93	9.53	11.0233	4.53	13
Sj_Unigene_28361	14.44	0.00333333	22.17	5.66	6
Sj_Unigene_44060	2.16667	1.92667	0.653333	0.596667	2
Sj_Unigene_51808	19.2333	10.1833	10.96	34.6267	20
Sj_Unigene_3414	1.05667	2.39333	0	9.6	14
Sj_Unigene_11022	41.27	43.29	32.4033	117.32	14
Sj_Unigene_50061	31.48	2.30333	0.2	0	5
Sj_Unigene_43940	4.95333	6.44667	9.57	6.56333	8
Sj_Unigene_34173	0.36	0.61	1.15333	0.0166667	16
Sj_Unigene_47068	4.73667	7.51	4.67	8.64333	19
Sj_Unigene_52678	72.86	76.0533	28.9233	111.183	19
Sj_Unigene_48031	10.64	17.1733	26.6667	21.47	8
Sj_Unigene_50848	21.5533	32.7967	8.63	39.07	19
Sj_Unigene_42864	4.13	3.37	15.2733	22.12	4
Sj_Unigene_7940	6.77333	11.95	2.59	5.26333	7
Sj_Unigene_39926	36.0367	7.73	0.376667	2.45667	18
Sj_Unigene_15458	20.6833	24.7267	2.19667	5.36333	9
Sj_Unigene_40091	222.847	482.773	1164.76	174.113	16
Sj_Unigene_34264	14.2133	2.93	29.65	11.6967	1
Sj_Unigene_18452	13.5067	6.38	19.7133	6.37667	6
Sj_Unigene_4413	0.166667	0.5	4.28333	0.136667	12
Sj_Unigene_32053	8.79	6.63333	0.3	0.66	2
Sj_Unigene_21202	2.82667	1.81	8.05333	3.52	8
Sj_Unigene_27187	45.8833	429.523	0	0	10
Sj_Unigene_46650	30.2633	11.08	6.2	1.97	18
Sj_Unigene_27062	1.2	32.9767	0.03	0.11	10
Sj_Unigene_7354	8.54667	3.43333	9.23667	4.25667	6
Sj_Unigene_4565	12.9733	14.2	13.78	3.83667	13
Sj_Unigene_44858	15.1733	20.6967	44.94	76.6533	4
Sj_Unigene_48690	13.0933	28.85	3.28	9.86333	7
Sj_Unigene_13306	9.27667	5.89333	2.86	1.60667	2
Sj_Unigene_44597	10.5733	1.54	14.3933	11.2067	8
Sj_Unigene_22800	135.007	171.813	27.8	45.1267	9
Sj_Unigene_29077	2.03	0.683333	25.0333	0.766667	12
Sj_Unigene_5437	3.07667	9.69	3.77	0.0533333	10
Sj_Unigene_53281	1182.75	1148.45	543.477	2788.02	14
Sj_Unigene_42154	2.1	3.90333	5.78667	1.82667	16
Sj_Unigene_23404	2.82667	4.95667	0.606667	1.09667	11
Sj_Unigene_31112	278.927	87.0767	43.0267	39.9	18
Sj_Unigene_37276	1.59	3.47	9.33	24.3933	4
Sj_Unigene_25730	0.556667	0.0733333	0.236667	0	17
Sj_Unigene_27869	0.293333	5.66333	7.66667	7.52667	8
Sj_Unigene_4690	26.38	67.26	0.136667	33.89	7
Sj_Unigene_45681	9.12	17.6333	0.96	4.79667	7
Sj_Unigene_42111	8.70333	5.28	4.38667	2.98667	18
Sj_Unigene_917	15.08	12.7367	14.5067	5.89	13
Sj_Unigene_2558	1.69667	2.54667	1.22667	0.446667	11
Sj_Unigene_3459	12.3467	11.87	3.78667	5.02333	2
Sj_Unigene_51263	82.5267	79.2333	20.61	59.1133	15
Sj_Unigene_10068	21.6067	4.65	32.8	3.1	6
Sj_Unigene_1094	0.416667	0.39	0.566667	0.07	16
Sj_Unigene_24377	26.1367	22.6133	38.31	28.0633	8
Sj_Unigene_25173	5.01667	15.8067	19.3867	17.0867	8
Sj_Unigene_3429	9.93	2.62	9.32667	2.22667	17
Sj_Unigene_22692	4.21333	1.68333	2.12333	2.62667	5
Sj_Unigene_37084	30.7767	26.75	13.6033	35.3267	15
Sj_Unigene_21083	11.6767	51.7667	0.00666667	0	10
Sj_Unigene_35583	5.00667	10.73	0.223333	8.40333	15
Sj_Unigene_38416	4.08333	9.20333	3.51333	4.71667	10
Sj_Unigene_23063	32.78	42.1933	42.4733	75.7633	3
Sj_Unigene_24603	1.35667	2.15	1.63333	121.997	3
Sj_Unigene_45958	35.2633	56.6067	11.64	21.5567	11
Sj_Unigene_24022	1.25333	4.93333	1.05333	0	10
Sj_Unigene_52863	160.153	279.61	465.503	332.947	8
Sj_Unigene_4397	16.66	1.5	0.53	2.71333	5
Sj_Unigene_10396	5.84333	1.42667	18.8733	4.24667	1
Sj_Unigene_13763	6.72667	15.0633	0.02	4.98	7
Sj_Unigene_15089	9.82667	9.96667	11.5967	5.54	13
Sj_Unigene_39726	5.95	0.11	6.85667	13.2633	4
Sj_Unigene_37746	5.01333	7.87333	2.34667	2.55667	11
Sj_Unigene_52391	1.86333	1.32	48.16	8.04667	12
Sj_Unigene_36179	3.79667	4.31333	3.66	15.6367	3
Sj_Unigene_26604	7.91667	10.4567	2.68667	7.59333	15
Sj_Unigene_47285	19.5233	20.85	63.7233	70.4867	4
Sj_Unigene_50663	8.34	15.9033	43.1333	48.67	4
Sj_Unigene_30758	2.07	3.45	2.05333	3.87333	19
Sj_Unigene_15682	33.5367	40.56	36.4733	10.1533	13
Sj_Unigene_36780	61.5033	148.397	44.3367	392.417	14
Sj_Unigene_2409	3.30667	13.6467	0.0466667	0.463333	10
Sj_Unigene_50401	7.56	15.5167	0.613333	6.07	7
Sj_Unigene_38067	13.3933	10.5833	2.88667	2.33	2
Sj_Unigene_50209	20.5633	19.4867	6.4	14.3433	2
Sj_Unigene_4414	9.16	8.71667	1.20667	12.41	15
Sj_Unigene_10416	13.0267	5.23333	2.35	4.82667	18
Sj_Unigene_4802	1.98	7.32667	0	5.95667	15
Sj_Unigene_46503	21.3433	29.2567	200.7	33.9833	12
Sj_Unigene_18703	11.3433	12.8033	20.6667	23.69	4
Sj_Unigene_38302	10.58	22.2467	0.03	2.11333	11
Sj_Unigene_9934	8.47333	2.62	0.463333	2.04	18
Sj_Unigene_22117	8.06	32.5233	11.2867	4.23667	10
Sj_Unigene_17136	4.24667	5.6	2.29	1.55	11
Sj_Unigene_11465	0	0.0266667	18.9567	1.65	12
Sj_Unigene_18954	6.01667	6.85	9.08333	0.553333	13
Sj_Unigene_34908	4.93	12.2167	51.76	10.1667	12
Sj_Unigene_12535	1.33	0.736667	0.673333	7.19667	3
Sj_Unigene_43989	0.15	0.59	0.07	353.24	3
Sj_Unigene_11733	4.52	5.23667	1.28667	1.38667	9
Sj_Unigene_4627	1.35667	1.08667	1.66667	2.22333	4
Sj_Unigene_25023	9.86667	17.7367	1.29	1.16	11
Sj_Unigene_15981	2.20333	2.95	13.5967	0.756667	12
Sj_Unigene_13588	5.63667	0.0566667	5.66667	8.60333	4
Sj_Unigene_42179	12.9033	15.0833	19.3467	20.92	4
Sj_Unigene_1956	6.09	5.71	0.52	8.29	15
Sj_Unigene_26126	10.6633	15.3267	3.36333	6.41667	11
Sj_Unigene_15965	5.11333	4.15333	4.24	17.8533	3
Sj_Unigene_7379	12.29	8.72667	14.05	5.01	6
Sj_Unigene_27808	0.593333	3.71333	18.94	0.866667	12
Sj_Unigene_2708	4.50667	19.1067	3.74667	1.95	10
Sj_Unigene_26718	2.12333	2.28	1.76	3.49	14
Sj_Unigene_6779	0.213333	0.0766667	0.34	1.48667	3
Sj_Unigene_25693	2.17667	1.93667	0.576667	1	2
Sj_Unigene_35458	36.0767	8.26667	7.33333	2.23667	5
Sj_Unigene_52351	1.62667	1.02667	0.426667	12.5967	3
Sj_Unigene_39771	1.08667	1.67667	1.75	0.106667	13
Sj_Unigene_30584	6.29	19.7067	0.31	7.83667	7
Sj_Unigene_24478	1.54	2.74667	1.09	8.67333	14
Sj_Unigene_49767	1.69333	0.09	3.41333	0.246667	6
Sj_Unigene_17451	2.48333	1.5	0.746667	0.28	2
Sj_Unigene_18798	5.94333	4.14667	4.81667	11.1467	3
Sj_Unigene_41677	539.983	2.27333	327.04	0.0333333	17
Sj_Unigene_37257	2.91667	2.34667	4.24	1.14333	6
Sj_Unigene_8072	3.60667	1.28	3.31333	1.21	17
Sj_Unigene_27220	5.93333	10.4233	0.463333	0.626667	11
Sj_Unigene_28144	33.0133	17.0367	26.35	2.40667	17
Sj_Unigene_9026	5.09333	10.5367	1.71667	1.79667	11
Sj_Unigene_22835	3.14	5.27	3.04	0.05	13
Sj_Unigene_40819	2.57333	6.31	0.553333	5.67667	15
Sj_Unigene_11557	25.47	4.44333	16.1133	1.27667	17
Sj_Unigene_38120	24.68	37.4067	0.7	26.5467	15
Sj_Unigene_23151	0.596667	0.38	3.48333	7.48667	4
Sj_Unigene_9756	4.75	7.27667	7.52333	1.17	13
Sj_Unigene_34667	24.3467	38.0367	10.59	17.0633	7
Sj_Unigene_52050	771.803	913.203	838.623	291.81	13
Sj_Unigene_38542	8.26	13.93	2.28	5.59	7
Sj_Unigene_7437	7.83	1.38333	5.50333	1.74	17
Sj_Unigene_37843	28.8067	33.8967	12.9133	41.3333	15
Sj_Unigene_18542	3.74333	3.76667	6.24	4.46333	8
Sj_Unigene_38655	8.89667	8.32667	19.8133	6.45667	1
Sj_Unigene_20847	2.51333	4.00333	3.48667	6.42667	14
Sj_Unigene_15728	1.85	1.00667	0.97	4.29333	20
Sj_Unigene_10121	14.18	3.02333	10.3567	7.85667	17
Sj_Unigene_28873	50.51	24.3933	39.2033	51.8933	20
Sj_Unigene_49857	20.6933	12.8267	16.38	28.03	20
Sj_Unigene_7778	10.0467	2.57	5.85	0.806667	17
Sj_Unigene_48051	15.67	15.57	28.83	13.7433	12
Sj_Unigene_25343	47.49	51.2333	44.9467	11.0167	13
Sj_Unigene_19607	9.87667	9.27333	1.85333	8.07333	15
Sj_Unigene_10152	3.14667	3.45667	3.30333	0.79	13
Sj_Unigene_16704	0.55	4.46	0.243333	0.98	10
Sj_Unigene_3724	5.32333	3.47667	1.95333	2.5	18
Sj_Unigene_28811	26.98	46.53	55.4967	134.987	3
Sj_Unigene_33837	32.7733	6.53	15.3033	2.92333	17
Sj_Unigene_51982	13.52	4.72333	16.3633	7.26667	6
Sj_Unigene_14102	2.99	8.12667	0.406667	4.61333	7
Sj_Unigene_25263	4.62333	13.19	12.7733	3.47667	16
Sj_Unigene_47474	73.7533	116.773	73.08	41.8367	10
Sj_Unigene_15571	2.19	5.08333	1.14	0.54	10
Sj_Unigene_8753	5.95	7.89	4.36	1.10333	13
Sj_Unigene_41073	4.3	6.20333	6.32667	2.28667	13
Sj_Unigene_30890	2.33333	4.58	0.723333	14.6533	14
Sj_Unigene_40349	3.3	2.25667	5.01667	7.55333	4
Sj_Unigene_12473	2.24333	1.74	0.143333	5.82333	14
Sj_Unigene_38451	20.95	14.6033	16.1133	3.04333	13
Sj_Unigene_37078	24.7233	2.30333	27.88	16.6133	6
Sj_Unigene_23292	6.3	12.1167	2.77333	7.39333	7
Sj_Unigene_53081	99.1133	106.843	93.65	289.977	3
Sj_Unigene_6477	5.64333	6.15	10.2633	0.74	16
Sj_Unigene_27763	1.84667	0.13	18.0467	0.153333	12
Sj_Unigene_6974	15.2533	14.4667	3.48	12.0367	15
Sj_Unigene_52833	60.24	75.0767	35.4467	115.303	19
Sj_Unigene_43903	20.7667	34.95	4.14667	55.11	19
Sj_Unigene_27285	3.1	3.2	0.53	1.22	9
Sj_Unigene_49766	4.70667	8.59333	10.8567	2.21667	16
Sj_Unigene_49212	197.267	97.07	67.0333	133.17	5
Sj_Unigene_11599	3.20667	0.69	6.70333	0.226667	1
Sj_Unigene_4252	20.1633	11.19	15.04	6.33	17
Sj_Unigene_33812	10.6367	0.7	13.0633	16.4967	4
Sj_Unigene_46518	31.7	47.1533	279.173	52.0433	12
Sj_Unigene_43020	44.87	28.6933	3.68667	31.5867	18
Sj_Unigene_48426	54.1133	54.0433	73.0767	38.1467	16
Sj_Unigene_30369	37.25	20.72	18.5633	58.88	20
Sj_Unigene_48130	43.94	47.4967	23.54	83.7967	19
Sj_Unigene_5242	18.7067	8.63333	2.95333	3.63	18
Sj_Unigene_18020	4.44667	3.4	1.03333	1.09667	2
Sj_Unigene_14820	0.06	0.146667	0.32	58.5333	3
Sj_Unigene_45946	20.0333	32.9067	167.553	474.873	4
Sj_Unigene_4424	25.3433	2.57667	50.6767	4.40667	6
Sj_Unigene_39054	11.8533	22.1633	0.25	1.76667	11
Sj_Unigene_4746	26.8133	26.78	15.2767	0.946667	9
Sj_Unigene_32507	47.93	25.6133	10.85	11.5767	18
Sj_Unigene_33782	17.0333	11.4933	3.9	10.69	18
Sj_Unigene_40114	2.73	3.75333	5.63333	2.17333	16
Sj_Unigene_16429	1.3	2.21333	0.316667	4.20667	19
Sj_Unigene_7315	3.52333	7.56667	0.103333	0.87	11
Sj_Unigene_11450	2	1.14	0.0633333	0.0666667	2
Sj_Unigene_20862	5.61667	8.86667	8.01	0.903333	13
Sj_Unigene_47513	0.736667	0.816667	1.03	38.65	3
Sj_Unigene_38454	40.6767	32.14	6.73333	4.73333	2
Sj_Unigene_18586	19.5833	16.31	13.97	34.31	14
Sj_Unigene_24429	7.03333	6.39667	3.41667	0	9
Sj_Unigene_35839	19.1533	24.0933	15.2367	77.83	14
Sj_Unigene_31238	13.3467	41.9833	3.17667	9.64	10
Sj_Unigene_30521	16.23	4	18.2267	0.343333	6
Sj_Unigene_34507	7.13667	4.09333	3.35667	1.93	18
Sj_Unigene_37366	11.6233	23.12	25.7867	172.683	3
Sj_Unigene_6884	3.27333	0.266667	5.20333	6.45667	4
Sj_Unigene_31664	1.09333	0.123333	1.59	5.92333	3
Sj_Unigene_31668	28.65	8.61667	1.02	0	18
Sj_Unigene_19500	0.4	7.79	0.0833333	0.04	10
Sj_Unigene_49205	7.54	5.62333	73.84	0.0366667	12
Sj_Unigene_26320	8.25667	27.8067	5.74	15.16	7
Sj_Unigene_35761	79.8167	130.547	129.197	18.45	13
Sj_Unigene_52822	164.62	114.153	59.82	241.387	20
Sj_Unigene_20377	4.03	13.77	12.1133	10.5333	16
Sj_Unigene_21532	4.5	0.81	4.47	0.21	17
Sj_Unigene_44943	1.10667	0.306667	2.28	30.0733	3
Sj_Unigene_36688	6.11333	7.29667	10.3267	3.76667	16
Sj_Unigene_41705	9.45333	31.6967	104.287	53.4433	8
Sj_Unigene_9066	3.12667	4.17333	1.24333	4.37667	15
Sj_Unigene_38498	17.3333	11.2633	14.3567	27.6867	20
Sj_Unigene_39770	8.41	11.08	3.17333	22.5967	19
Sj_Unigene_52702	54.23	86.2967	42.9267	25.9867	11
Sj_Unigene_42061	5.20333	7.89333	0	11.93	19
Sj_Unigene_41822	21.3167	18.8967	0.486667	9.21333	2
Sj_Unigene_29212	2.21	9.26667	4.32	0.143333	10
Sj_Unigene_24915	35.8533	2.51667	20.3533	1.23	17
Sj_Unigene_34561	2.16667	4.99667	10.65	12.44	4
Sj_Unigene_26416	5.24333	6.23333	10.5767	3.70333	16
Sj_Unigene_51001	3.11333	1.37333	438.09	5348.7	3
Sj_Unigene_37781	30.06	30.5	75.1767	138.833	4
Sj_Unigene_28237	23.8733	24.3733	6.48	19.07	15
Sj_Unigene_36596	5.11	5.60333	17.2067	6.61	12
Sj_Unigene_19614	6.17333	11.3833	2.09667	1.29667	11
Sj_Unigene_11564	4.02333	3.69	1.35333	5.00333	15
Sj_Unigene_10002	1.22667	0.8	0.00666667	0.806667	18
Sj_Unigene_8392	24.1667	18.7067	26.37	6.22	6
Sj_Unigene_4075	21.9767	32.0233	38.3333	16.0167	16
Sj_Unigene_36111	4.81333	5.01667	1.54	11.74	14
Sj_Unigene_19599	0.983333	1.60667	2.22	0.246667	16
Sj_Unigene_29893	1.03333	1.86667	0.87	0.17	11
Sj_Unigene_5330	9.37667	17.3933	2.27	9.69667	7
Sj_Unigene_30728	9.66333	8.36667	93.5233	13.9133	12
Sj_Unigene_36491	0.06	0.336667	15.3967	8.20667	8
Sj_Unigene_13154	6.8	13.6167	9.40333	2.09667	13
Sj_Unigene_30623	47.26	1.43667	4.73667	2.37667	5
Sj_Unigene_34556	14.28	26.6333	38.35	36.9167	8
Sj_Unigene_52366	33.4833	25.0533	4.08	5.21	2
Sj_Unigene_4793	17.36	3.38	11.5033	4.35333	17
Sj_Unigene_41777	17.8233	22.5667	13.1533	29.37	19
Sj_Unigene_33107	12.6	14.3967	27.4033	10.0133	16
Sj_Unigene_52014	25.0433	59.5167	147.053	87.1233	8
Sj_Unigene_28081	6.85333	1.16	4.64667	0	17
Sj_Unigene_19981	2.12333	1.76333	0.326667	0.273333	2
Sj_Unigene_42793	2.06	0.586667	0.27	0.333333	5
Sj_Unigene_48211	3.10333	1.25	8.11333	15.2233	4
Sj_Unigene_34564	8.53667	12.03	7.04	14.1833	19
Sj_Unigene_28868	3.19	2.28	0.65	1.96	18
Sj_Unigene_9441	3.34333	6.59333	1.74	3.50667	7
Sj_Unigene_46687	24.6867	1.48667	19.8667	4.58	17
Sj_Unigene_24494	7.89667	11.06	10.2967	3.57	13
Sj_Unigene_45323	11.7233	3.56333	7.79	14.61	20
Sj_Unigene_27679	33.9867	39.75	53.74	33.8667	16
Sj_Unigene_3482	3.07	4.84333	5.34	1.62333	16
Sj_Unigene_9868	13.4467	6.22333	77.4533	2.50333	12
Sj_Unigene_47272	24.4133	29.6833	34.8167	0.0433333	13
Sj_Unigene_35122	9.54	2.09	5.47333	2.67333	17
Sj_Unigene_27915	3.54667	11.9767	0.376667	0	10
Sj_Unigene_50919	2.13333	0.0233333	5.30333	1.25	1
Sj_Unigene_30494	3.84	2.24667	8.22	0.3	1
Sj_Unigene_15560	15.3933	12.9767	9.92667	94.52	3
Sj_Unigene_37485	13.48	12.0667	0.776667	2.15667	2
Sj_Unigene_35762	9.40333	17.6467	5.95667	37.29	19
Sj_Unigene_20154	2.57	5.13	0.79	1.84	7
Sj_Unigene_27147	1.49	0.726667	0.596667	0.376667	18
Sj_Unigene_16443	7.86667	4.14	11.4233	1.71667	6
Sj_Unigene_100	8.1	6.96667	1.49333	3.73667	2
Sj_Unigene_52867	325.757	264.407	399.413	160.27	6
Sj_Unigene_16799	0	0.01	0	25.04	3
Sj_Unigene_30042	5.83333	9.15333	3.96333	2.83333	11
Sj_Unigene_21011	2.04333	2.55	2.42	0.413333	13
Sj_Unigene_6906	0.64	0.486667	0.116667	0.213333	2
Sj_Unigene_12037	5.02333	6.14	1.19	9.12333	19
Sj_Unigene_41276	10.6967	17.49	22.55	29.9567	4
Sj_Unigene_24718	10.07	0.446667	31.67	4.19667	1
Sj_Unigene_33629	5.40667	2.16	0.32	1.01	18
Sj_Unigene_6575	7.88333	9.57667	4.78333	3.80667	9
Sj_Unigene_52231	7.90667	15.9067	80.6333	1.66667	12
Sj_Unigene_3295	3.72667	0.35	2.37667	4.70333	20
Sj_Unigene_26130	13.62	6.63667	4.56	4.28667	18
Sj_Unigene_42661	4.64667	5.06667	1.41	5.49	15
Sj_Unigene_3019	16.3567	2.31	7.50667	9.84667	5
Sj_Unigene_47166	18.26	41.3433	14.2267	33.7733	15
Sj_Unigene_34063	12.9333	6.14667	4.23333	3.01	18
Sj_Unigene_49335	26.5233	42.2733	127.35	43.7267	12
Sj_Unigene_7138	0.663333	5.49	0	1.56667	7
Sj_Unigene_12481	12.7233	7.93667	2.60333	1.63	2
Sj_Unigene_1308	1.86667	2.84333	5.88333	2.19333	12
Sj_Unigene_50296	25.1633	3.61333	17.2667	7.77	17
Sj_Unigene_26797	1.78	0.526667	2.11667	0.97	6
Sj_Unigene_34016	4.66	7	2.63333	1.48667	11
Sj_Unigene_50774	12.4367	12.4133	7.04333	4.07	9
Sj_Unigene_20573	0.306667	2.97	0	0	10
Sj_Unigene_14888	6.47667	12.0933	4.40667	9.36333	7
Sj_Unigene_41101	2.58	2.01667	0.686667	3.77667	20
Sj_Unigene_38118	7.4	17.1533	9.14	16.2367	19
Sj_Unigene_10519	28.02	38.3833	0	86.26	19
Sj_Unigene_42344	15.12	16.71	22.8233	33.8567	4
Sj_Unigene_21322	8.67333	1.39667	5.23	20.9233	20
Sj_Unigene_30011	4.66667	6.1	8.17333	4.76333	16
Sj_Unigene_8931	5.24333	9.68667	1.22667	10.3633	15
Sj_Unigene_27935	23.8467	26.9233	5.36	74.8467	14
Sj_Unigene_40660	12.8667	35.0867	5.14333	13.5233	7
Sj_Unigene_40487	21.9433	34.6767	10.92	16.47	7
Sj_Unigene_37572	3.04667	1.79667	2.35667	11.1467	3
Sj_Unigene_47677	0.07	0.486667	60.7667	12.46	12
Sj_Unigene_43450	3.66667	0.24	8.98	5.53	8
Sj_Unigene_19547	10.5733	9.38333	4.88	3.01333	2
Sj_Unigene_10110	14.5133	2.44667	6.06	1.61667	5
Sj_Unigene_5639	18.0333	13.4767	12.0867	1.91667	13
Sj_Unigene_21551	4.18333	0.986667	0.783333	0.0566667	5
Sj_Unigene_4460	10.2467	8.1	3.49333	3.4	2
Sj_Unigene_10719	15.1333	22.5033	7.00333	15.8633	7
Sj_Unigene_35992	0.623333	0.22	0.103333	7.08667	3
Sj_Unigene_31090	16.0667	17.31	8.71	4.71333	9
Sj_Unigene_2496	12.91	11.23	6.08333	19.6633	20
Sj_Unigene_37474	6.88667	3.31333	1.52	1.86	18
Sj_Unigene_10278	3.00667	4.21	37.5667	0.133333	12
Sj_Unigene_49286	205.647	5.3	22.7767	3.57	5
Sj_Unigene_19121	11.62	16.5533	8.22	2.26	11
Sj_Unigene_132	8.30333	11.32	4.45667	4.40333	11
Sj_Unigene_10234	13.0667	8.62333	1.79667	5.57667	18
Sj_Unigene_39841	26.03	29.85	27.06	3.15667	13
Sj_Unigene_13141	34.76	35.8333	101.75	56.8467	8
Sj_Unigene_45039	5.10667	9.88	1.35667	2.22667	11
Sj_Unigene_44203	7.58333	14.73	1.3	7.25667	7
Sj_Unigene_16532	0.896667	4.06333	2.88667	0.33	13
Sj_Unigene_39722	23.64	18.8	31.35	10.81	6
Sj_Unigene_23829	3.08667	6.85667	0.09	0.943333	11
Sj_Unigene_50503	10.4633	18.23	17.57	14.3533	16
Sj_Unigene_19593	0.203333	0.793333	0.57	0.226667	13
Sj_Unigene_48136	13.0667	11.4533	44.9733	17.11	12
Sj_Unigene_50731	25.0033	8.81667	6.64	40.9867	20
Sj_Unigene_41399	8.71333	3.98667	1.84333	1.41333	18
Sj_Unigene_35466	14.7333	12.92	5.18	5.5	2
Sj_Unigene_3871	5.09	15.28	0.0633333	11.8533	15
Sj_Unigene_13529	1.21667	1.13667	4.28333	0.293333	1
Sj_Unigene_9912	8.34333	4.32	8.04	4.67	17
Sj_Unigene_22022	26.37	28.6367	59.3867	20.94	12
Sj_Unigene_42710	12.7267	3.92667	18.8367	5.49667	6
Sj_Unigene_45699	8.56667	4.05667	17.02	6.72	1
Sj_Unigene_32216	12.5333	10.4967	4.94333	11.0133	15
Sj_Unigene_40548	7.05667	6.99	11.8133	7.19	12
Sj_Unigene_21407	5.56667	7.97667	8.96667	7.09667	16
Sj_Unigene_34821	28.0067	31.5067	18.4833	77.6667	14
Sj_Unigene_31558	0.52	0.286667	8.56333	0	12
Sj_Unigene_29342	14.63	5.52	20.4967	30.08	4
Sj_Unigene_14713	1.55667	0.21	0.146667	8.91333	3
Sj_Unigene_40416	10.8367	5.64667	15.8533	6.99	6
Sj_Unigene_25025	2.24	8.08	0	1.77333	7
Sj_Unigene_40096	2.13	6.81	79.7433	7.97	12
Sj_Unigene_22899	0.853333	2.2	6.95667	0.37	16
Sj_Unigene_1420	0.57	0.0466667	0	3.63	3
Sj_Unigene_38269	11.45	5.20667	3.27667	2.57	18
Sj_Unigene_37629	9.00333	17.8633	9.99667	5.37667	10
Sj_Unigene_4240	1.35333	3.16333	2.09	6.84	14
Sj_Unigene_3343	22.2267	24.5933	10.7733	5.56333	9
Sj_Unigene_29024	43.7533	15.7233	31.2567	1.77	17
Sj_Unigene_7834	2.93	3.2	2.39333	0.126667	13
Sj_Unigene_15394	64.11	63.0567	0.07	402.237	14
Sj_Unigene_51472	13.3333	12.3967	5.46667	23.9267	19
Sj_Unigene_37009	6.27333	0.313333	24.4633	0.03	1
Sj_Unigene_30785	12.1233	16.84	4.94333	3.11667	11
Sj_Unigene_34242	1.82333	3.26	0.12	0.0133333	11
Sj_Unigene_19402	4.27333	12.2033	0	0	10
Sj_Unigene_47001	27.0867	10.9267	1.17667	8.68667	18
Sj_Unigene_9401	7.36	5.39	29.8733	19.2333	8
Sj_Unigene_29301	8.51	4.37667	1.23333	2.22667	18
Sj_Unigene_13653	3.00333	3.88333	0.986667	0.753333	9
Sj_Unigene_1646	21.2233	13.9633	5.14	7.75	18
Sj_Unigene_9100	2.45667	6.25667	0.58	0.04	11
Sj_Unigene_13309	21.94	34.7367	0	5.22	11
Sj_Unigene_44930	5.53333	17.5467	8.22667	15.6033	19
Sj_Unigene_48540	0	0.316667	0.0566667	437.777	3
Sj_Unigene_46123	3.92	11.12	29.8833	5.24667	12
Sj_Unigene_29	1.91333	1.82	0.82	4.21333	14
Sj_Unigene_42241	14.3233	14.95	25.42	14.07	12
Sj_Unigene_24866	7.13	5.02667	22.82	27.8967	4
Sj_Unigene_8758	19.3067	20.6267	6.57333	19.6033	15
Sj_Unigene_11482	13.93	9.80667	79.37	37.7867	8
Sj_Unigene_2114	6.68	21.35	0.16	1.30667	10
Sj_Unigene_31653	10.78	13.2667	4.47667	11.1133	15
Sj_Unigene_9772	7.7	1.78	3.32667	0.77	5
Sj_Unigene_17613	7.46333	10.36	2.41667	4.35667	11
Sj_Unigene_3352	9.01333	5.84	9.4	0.0166667	17
Sj_Unigene_51844	17.3867	21.2733	5.42667	9.04	9
Sj_Unigene_2119	4.62333	3.13	25.0733	0.296667	1
Sj_Unigene_50256	17.95	18.1	13.09	38.86	14
Sj_Unigene_48938	11.52	15.8967	18.66	113.333	3
Sj_Unigene_30085	35.0167	7.42667	55.4867	8.98	6
Sj_Unigene_25774	2.73333	2.99333	3.21667	9.45333	3
Sj_Unigene_19442	1.83333	2.27333	0.32	9.62333	14
Sj_Unigene_10830	7.32	3.70667	0.426667	2.21667	18
Sj_Unigene_50054	16.3767	62.2867	184.757	972.06	3
Sj_Unigene_23762	29.5033	1.42	14.2067	14.5967	5
Sj_Unigene_18871	0.52	0.47	0.503333	0.05	13
Sj_Unigene_43315	0.583333	0.193333	41.7667	2.39	12
Sj_Unigene_25788	2.72333	3.35667	3.7	0.103333	13
Sj_Unigene_31535	26.6867	66.77	0	102.357	19
Sj_Unigene_29401	5.85667	0.386667	21.78	24.6833	4
Sj_Unigene_25350	20.9133	17.5133	25.8567	9.64	6
Sj_Unigene_386	23.1033	23.4233	7.16	8.37	9
Sj_Unigene_13556	4.62	8.87	0.516667	4.00333	7
Sj_Unigene_6189	2.3	4.44	2.34333	6.85333	19
Sj_Unigene_34884	2.07333	2.57	1.07	0.23	9
Sj_Unigene_33605	1.2	0.583333	0.346667	2.00333	20
Sj_Unigene_20302	11.9633	5.35333	5.77333	6.15333	5
Sj_Unigene_16329	6.78333	1.83333	15.88	0.78	1
Sj_Unigene_16530	1.23	2.70333	52.57	17.0067	8
Sj_Unigene_35018	8.16	1.08	26.1133	4.19667	1
Sj_Unigene_42810	20.8767	6.82	24.6133	7.69333	6
Sj_Unigene_17554	12.13	10.0433	2.08667	2.41	2
Sj_Unigene_25595	5.59333	14.0567	5.24667	32.13	14
Sj_Unigene_2063	11.1067	9.77333	3.58333	4.55333	2
Sj_Unigene_47970	68.1367	0.106667	0.863333	2.48667	5
Sj_Unigene_13731	16.4367	21.99	15.6933	6.06667	13
Sj_Unigene_45418	7.59667	10.2833	2.27667	39.3733	14
Sj_Unigene_47971	11.7667	3.91667	22.76	50.1867	4
Sj_Unigene_39536	11.35	7.16667	5.6	12.21	20
Sj_Unigene_10397	58.1633	50.27	85.09	75.8433	8
Sj_Unigene_9288	7.76	13.5233	1.11667	0.336667	11
Sj_Unigene_3077	18.53	11.4433	10.4667	2.67667	18
Sj_Unigene_15501	6.24333	1.13667	5.04667	1.10667	17
Sj_Unigene_46820	11.8	12.8667	10.1133	27.4067	14
Sj_Unigene_43659	18.2833	14.8067	14.4467	60.3167	3
Sj_Unigene_24529	2.08333	0.4	2.27	0.66	6
Sj_Unigene_3774	2.36333	3.42333	0.136667	7.24	19
Sj_Unigene_31781	7.21333	13.5833	0.736667	12.05	15
Sj_Unigene_29080	2.00667	2.42333	0.293333	13.4933	14
Sj_Unigene_17743	8.06667	12.0267	25.2567	12.3567	12
Sj_Unigene_45918	26.48	22.81	4.85	18.08	15
Sj_Unigene_6939	5.76	3.15667	0.113333	0.383333	2
Sj_Unigene_23432	18.9733	16.0267	4.23	21.93	15
Sj_Unigene_2568	12.1333	12.83	9.57667	4.55667	13
Sj_Unigene_6314	2.04333	2.25333	1.63	0.44	13
Sj_Unigene_6590	12.1133	10.1467	4.78	3.39333	2
Sj_Unigene_29013	6.02	10.0433	0.5	4.64667	7
Sj_Unigene_2672	5.63667	1.19667	5.9	0.273333	17
Sj_Unigene_23060	7.01	17.2333	5.09333	5.04667	10
Sj_Unigene_13690	49.1033	51.1533	30.3667	17.7667	9
Sj_Unigene_10688	10.67	16.5133	5.09333	2.4	11
Sj_Unigene_47128	7.43667	3.11	10.29	4.25	6
Sj_Unigene_42867	39.71	19.28	0	8.10667	18
Sj_Unigene_31561	32.83	32.1767	6.11667	43.0167	15
Sj_Unigene_22474	12.61	17.2933	19.4767	36.8033	3
Sj_Unigene_32850	4.28667	8.45333	22.7767	1.67667	16
Sj_Unigene_28154	4.88333	6.02	6.77667	10.5467	4
Sj_Unigene_8492	26.1933	26.2667	40.3567	17.26	16
Sj_Unigene_2627	18.09	9.14	5.38333	20.4467	20
Sj_Unigene_51052	178.777	115.997	53.39	97.88	18
Sj_Unigene_51009	155.373	153.37	299.603	208.817	8
Sj_Unigene_23888	5.25333	1.81667	1.86667	10.6233	20
Sj_Unigene_11671	15.0167	4.26333	14.4567	13.4967	17
Sj_Unigene_17411	22.3633	1.63	19.9367	0.0966667	17
Sj_Unigene_6068	11.4133	0.49	15.99	0.0666667	6
Sj_Unigene_38468	15.25	4.88333	10.44	52.5233	3
Sj_Unigene_33674	1.76333	4.08667	2.59667	1.02	13
Sj_Unigene_52593	126.007	294.193	284.473	162.59	16
Sj_Unigene_6673	17.2633	6.55333	7.11333	4.87	5
Sj_Unigene_4809	6.74667	8.59667	9.24	1.74333	13
Sj_Unigene_956	0.46	0.536667	0.85	0.36	16
Sj_Unigene_6283	25.3233	17.29	8.98333	12.6633	18
Sj_Unigene_22505	8.4	4.51	1.84	3.64333	18
Sj_Unigene_5951	8.47333	17.3633	26.3833	1.68667	16
Sj_Unigene_17922	5.34667	16.6833	0.636667	7.72333	7
Sj_Unigene_10080	3.86	10.4633	3.52667	0.98	10
Sj_Unigene_23526	9.67	25.5433	0.06	23.4467	15
Sj_Unigene_44272	22.9333	19.7033	30.3567	48.1167	4
Sj_Unigene_40127	7.37	7.00667	6.25333	0.0166667	13
Sj_Unigene_9251	2.78667	0.133333	5.18	3.94333	8
Sj_Unigene_17339	12.02	20.5833	17.13	27.29	14
Sj_Unigene_41793	2.9	2.27333	4.85	4.56333	8
Sj_Unigene_18314	1.42667	1.33667	0.08	4.77333	14
Sj_Unigene_1661	3.17	1.22	0.616667	0.973333	18
Sj_Unigene_34679	9.32333	8.77	15.2167	10.68	8
Sj_Unigene_35398	8.30667	36.71	20.31	8.75333	10
Sj_Unigene_52175	37.0633	63.9567	62.6767	36.2167	16
Sj_Unigene_11821	9.86	4.66333	11.6	1.63333	6
Sj_Unigene_29721	4.08333	19.5667	2.83333	30.5533	19
Sj_Unigene_42718	8.2	0.573333	5.22667	3.38333	17
Sj_Unigene_13796	0.853333	1.41	3.17667	0.433333	16
Sj_Unigene_24116	44.8033	21.4433	36.7633	18.92	17
Sj_Unigene_15978	12.7433	2.14	14.8733	0.796667	6
Sj_Unigene_20598	5.67667	14.25	0.58	0.886667	11
Sj_Unigene_52281	257.72	78.06	328.05	79.27	6
Sj_Unigene_7113	7.08	0.21	14.0933	12.15	8
Sj_Unigene_29428	33.7767	34.8433	40.41	15.1767	13
Sj_Unigene_18525	3.94667	2.47667	1.05667	0.913333	18
Sj_Unigene_13403	71.75	26.6933	0.216667	0.423333	18
Sj_Unigene_33898	82.73	3.96667	0	0.0133333	5
Sj_Unigene_13188	2.74333	8.90333	2.3	14.6933	19
Sj_Unigene_24461	11.06	0.386667	17.0067	6.53	6
Sj_Unigene_11199	2.62333	2.18	0.503333	1.23667	2
Sj_Unigene_14849	6.28667	9.10667	14.9233	2.62667	16
Sj_Unigene_23502	1.63667	3.03667	3.35333	3.22333	8
Sj_Unigene_50272	2.9	13.38	69.79	5.82	12
Sj_Unigene_52611	171.347	115.767	31.6933	119.99	18
Sj_Unigene_14137	4.22333	0.37	5.7	2.11	6
Sj_Unigene_18730	2.95333	1.41	5.81	4.03667	8
Sj_Unigene_53189	333.633	28	16.8767	64.8533	5
Sj_Unigene_43574	49.7167	0.163333	12.9067	47.47	20
Sj_Unigene_34139	38.7033	32.06	31.2667	11.2533	13
Sj_Unigene_51271	20.3667	31.1633	50.21	61.12	4
Sj_Unigene_40110	8.62667	6.51	28.0567	7.21333	12
Sj_Unigene_29475	1.3	0.896667	0.42	0.266667	2
Sj_Unigene_11360	14.9667	12.14	2.10667	1.16667	2
Sj_Unigene_26199	4.57667	0.0666667	2.84333	5.95667	20
Sj_Unigene_11739	2.55667	0.93	0.03	1.95333	20
Sj_Unigene_9678	3.88	6.82667	0.0466667	5.35	15
Sj_Unigene_10625	0.166667	0.383333	0.303333	4.96	3
Sj_Unigene_34793	23.33	47.3033	15.68	9.41333	10
Sj_Unigene_34284	5.42333	7.50667	6.01	12.5067	14
Sj_Unigene_15825	1.48	0.0566667	2.47667	15.7733	3
Sj_Unigene_39761	12.7033	7.60333	2.08	15.6833	20
Sj_Unigene_25957	36.3467	1.38667	74.6933	22.41	1
Sj_Unigene_18811	11.5067	15.7233	2.56333	26.2167	19
Sj_Unigene_12625	1.98333	56.3833	771.39	40.2467	12
Sj_Unigene_46381	4.73333	1.87667	4.80333	6.04	4
Sj_Unigene_909	20.4467	21.8967	6.03667	0.956667	9
Sj_Unigene_16171	7.64	10.4233	8.43333	18.54	14
Sj_Unigene_45594	28.43	10.4233	26.4833	9.98	17
Sj_Unigene_33742	3.04	3.03667	0.653333	1.1	9
Sj_Unigene_26443	6.72667	7.11	10.34	11.4967	4
Sj_Unigene_51100	10.0767	16.9633	854.227	317.003	8
Sj_Unigene_37905	5.23333	14.6533	1.41	9.17	7
Sj_Unigene_52395	0.396667	1.18	2.89667	326.62	3
Sj_Unigene_4628	16.3967	18.45	0.0166667	9.47	7
Sj_Unigene_20876	25.7167	2.83	4.98667	0.48	5
Sj_Unigene_44408	64.7367	46.13	4.84667	1.19667	2
Sj_Unigene_3233	2.71	2.87333	2.01667	0.943333	13
Sj_Unigene_47324	6.31667	9.53	1.19333	5.10333	7
Sj_Unigene_61	43.0033	26.7833	13.77	11.1067	18
Sj_Unigene_29202	16.4633	2.07	2.63333	6.26667	5
Sj_Unigene_50238	39.9833	15.8767	7.66333	10.02	18
Sj_Unigene_50400	35.0767	53.7433	46.9267	254.59	3
Sj_Unigene_31530	2.96333	5.98	2.18667	3.89	7
Sj_Unigene_40671	0.49	0.56	178.477	6.51333	12
Sj_Unigene_52802	410.933	1337.89	1298.06	512.957	16
Sj_Unigene_26759	4.74333	3.11333	0.856667	0.833333	2
Sj_Unigene_29070	11.74	1.94	1.44333	56.55	3
Sj_Unigene_17194	1.77667	3.52667	0.88	2.00667	7
Sj_Unigene_36419	63.9367	20.0267	47.11	40.0867	17
Sj_Unigene_11379	8.13667	26.8	0.373333	1.26	10
Sj_Unigene_23104	6.96	2.71333	0.79	2.85667	18
Sj_Unigene_7651	41.12	15.21	0.03	105.123	20
Sj_Unigene_7742	3.26333	1.74333	0.976667	1.49667	18
Sj_Unigene_5238	2.00333	2.63	1.17333	3.54	19
Sj_Unigene_15166	8.49333	15.7233	4.36667	0.823333	11
Sj_Unigene_51273	15.7533	22.2133	22.68	39.19	3
Sj_Unigene_48078	4.27667	7.63	11.5533	0.936667	16
Sj_Unigene_16708	0.806667	0.93	0.21	0.666667	15
Sj_Unigene_11996	9.81	3.08333	1.29333	3.45667	5
Sj_Unigene_31307	1.25	6.39667	0.773333	8	19
Sj_Unigene_49660	286.087	349.967	434.093	230.68	16
Sj_Unigene_4012	23.47	13.7467	12.91	7.22667	18
Sj_Unigene_36853	18.25	16.61	10.7333	24.9	20
Sj_Unigene_39507	3.9	9.32333	35.08	13.5733	8
Sj_Unigene_225	48.27	3.43	27.5667	39.7933	20
Sj_Unigene_28562	4.75333	1.53	7.74667	5.85	8
Sj_Unigene_2382	8.25333	19.8133	0	7.40667	7
Sj_Unigene_16172	2.22667	12.8967	0	0	10
Sj_Unigene_42848	15.71	0	26.2867	0	6
Sj_Unigene_12128	3.85	0.973333	1.17	0.136667	5
Sj_Unigene_35433	101.747	148.427	227.517	114.26	16
Sj_Unigene_16347	4.91333	3.53	1.16	2.27667	2
Sj_Unigene_35951	5.49667	21.36	0.446667	1.28	10
Sj_Unigene_221	14.93	12.2633	2.57333	4.87	2
Sj_Unigene_27075	1.07	0	0.03	5.61667	3
Sj_Unigene_46582	25.9067	12.1033	21.8433	31.3633	20
Sj_Unigene_17786	0.646667	2.95	7.35	2.43333	12
Sj_Unigene_6346	1.61333	2.38333	3.38333	0.63	16
Sj_Unigene_12820	5.89	5.64667	4.18333	1.63667	13
Sj_Unigene_25236	0.0666667	0.0266667	15.99	0.343333	12
Sj_Unigene_26012	0.54	1.14667	0	5.46333	14
Sj_Unigene_49662	20.8833	103.28	6.55	99.4233	19
Sj_Unigene_7124	9.43667	10.96	0.426667	3.12667	9
Sj_Unigene_33758	15.0033	8.35333	8.25	27.8933	20
Sj_Unigene_28003	7.01667	7.71333	3.45333	7.57333	15
Sj_Unigene_43327	18.9133	16.92	32.3967	14.69	1
Sj_Unigene_47351	16.7233	17.8533	8.27667	6.94333	9
Sj_Unigene_640	9.06	6.29	1.48333	0.746667	2
Sj_Unigene_52246	19.0833	23.3567	28.8767	30.1867	4
Sj_Unigene_47768	26.0333	23.4233	6.87333	34.8	15
Sj_Unigene_47631	27.08	26.43	16.8667	9.85667	9
Sj_Unigene_37758	63.3767	38.1233	0.0433333	0.02	2
Sj_Unigene_41360	3.46	8.14333	8.89	91.63	3
Sj_Unigene_19605	4.64	2.88667	1.04333	4.00667	15
Sj_Unigene_34916	9	12.0167	15.31	9.57333	16
Sj_Unigene_7949	6.6	3.25	0.946667	1.60333	18
Sj_Unigene_10743	3.83333	12.5467	0.0266667	1.14667	10
Sj_Unigene_41537	8.78	5.09667	1.21667	1.46	18
Sj_Unigene_20235	0.933333	0.906667	4.06667	0.143333	12
Sj_Unigene_52469	39.46	104.85	238.97	126.8	8
Sj_Unigene_6608	19.4167	25.2367	5.73333	13.9467	7
Sj_Unigene_492	4.6	7.57667	9.28667	4.06667	16
Sj_Unigene_14840	0.466667	0.1	0.213333	3.56667	3
Sj_Unigene_27828	3.39333	6.79667	0.0566667	2.26333	7
Sj_Unigene_43233	12.41	11.5667	7.83	27.3433	14
Sj_Unigene_48177	10.19	11.7067	1.41667	3.96	9
Sj_Unigene_24925	1.64	4.24333	8.40333	0.666667	16
Sj_Unigene_39531	5.54667	9.65333	0.473333	36.9833	14
Sj_Unigene_51987	22.1233	23.7667	24.4367	40.2633	3
Sj_Unigene_23765	4.15	7.37333	8.63667	5.27667	16
Sj_Unigene_266	25.1167	28.5333	26.09	13.6767	13
Sj_Unigene_6221	8.67333	6.61667	18.0467	0.68	1
Sj_Unigene_26654	16.08	24.8433	7.52333	0.13	11
Sj_Unigene_6194	2.39333	0.83	2.94667	1.05	6
Sj_Unigene_32285	0.656667	0.12	1.74667	0.326667	1
Sj_Unigene_14821	4.03667	5.53	0.863333	0.68	9
Sj_Unigene_12297	5.60667	11.1033	1.18333	0.656667	11
Sj_Unigene_21977	2.93333	0.246667	10.55	0.833333	1
Sj_Unigene_35792	6.3	1.16333	3.48333	2.17	17
Sj_Unigene_32454	3.54667	2.12667	25.35	0.203333	12
Sj_Unigene_31418	105.757	0.323333	39.2067	0.9	5
Sj_Unigene_4587	7.93	15.5267	12.9933	34.33	14
Sj_Unigene_40469	3.74333	0.436667	14.94	0.85	1
Sj_Unigene_25444	3.09667	0.936667	0.94	17.9033	3
Sj_Unigene_6046	4.06	6.28667	11.7133	0	16
Sj_Unigene_7237	1.99667	6.53667	0.423333	25.9933	14
Sj_Unigene_22302	16.77	15.8	4.65	10.7433	2
Sj_Unigene_26146	25.1633	34.2233	57.4367	48.2467	8
Sj_Unigene_9680	10.5567	3.16333	35.8433	0.836667	1
Sj_Unigene_25908	7.91333	6.72	5.81333	0	13
Sj_Unigene_39006	0.633333	0.6	0.373333	1.66	14
Sj_Unigene_14729	2.83	0.79	24.3733	4.50667	12
Sj_Unigene_33409	12.1067	10.84	4.64333	19.3867	20
Sj_Unigene_1659	5.87	0.196667	0.92	0.226667	5
Sj_Unigene_13134	9.83333	10.1833	2.53667	2.58	9
Sj_Unigene_13873	1.77667	0.36	4.16333	2.19667	8
Sj_Unigene_26052	47.8167	33.4633	12.3467	15.6367	2
Sj_Unigene_46336	7.11667	8.25333	6.41333	11.16	19
[truncated: 18,673 more rows]
